# Supplementary material for: Insight into the molecular mechanisms of leaf coloration in Cymbidium ensifolium
Source: Front Genet. 2022 Aug 12;13:923082. doi: 10.3389/fgene.2022.923082 (PMC9413228; doi:10.3389/fgene.2022.923082)
Supplement: Supplementary file 1 [file Table2.XLSX]

## Sheet: Sheet1
	Table S2. flavonoid profile of three leaf tissues with green, yellow and purple coloration
	Index	Compounds	Class	L-1	L-2	L-3	Z-1	Z-2	Z-3	H-1	H-2	H-3	cpd_ID	kegg_map
9	Hydroxysafflor yellow A	Hydroxysafflor yellow A	-	89	97.8	92	373	410	396	430	383	383	--	--
44	Epimedin B	Epimedin B	-	0.388	0.262	0.245	N/A	N/A	N/A	0.18	N/A	N/A	--	--
45	Epmedin C	Epmedin C	-	0.036	0.0547	N/A	0.0373	N/A	N/A	N/A	0.0359	N/A	--	--
46	Methylnissolin-3-O-glucoside	Methylnissolin-3-O-glucoside	-	18	27	12.1	N/A	N/A	N/A	N/A	N/A	N/A	--	--
53	Epimedin A	Epimedin A	-	0.0696	N/A	N/A	N/A	N/A	N/A	N/A	0.0536	N/A	--	--
14	Naringenin chalcone	Naringenin chalcone	Chalcones	0.00628	0.0121	0.0233	0.174	0.196	0.295	0.0875	0.066	0.0398	C06561	ko00941,ko01061,ko01100,ko01110
34	Phloretin	Phloretin	Chalcones	N/A	N/A	N/A	0.0773	0.0789	0.0819	0.0807	0.0739	0.0769	C00774	ko00941,ko01110
35	Phlorizin	Phlorizin	Chalcones	N/A	N/A	0.0301	0.106	0.112	0.0839	0.0961	0.0644	N/A	C01604	ko00941,ko01110
38	Benzylideneacetophenone	Benzylideneacetophenone	Chalcones	0.0024	0.00397	0.00314	N/A	N/A	N/A	0.00526	0.00337	N/A	C01484	--
60	Trilobatin	Trilobatin	Chalcones	0.0291	0.038	0.0327	N/A	N/A	N/A	N/A	N/A	N/A	--	--
63	Naringin Dihydrochalcone	Naringin Dihydrochalcone	Chalcones	N/A	0.12	0.099	N/A	N/A	N/A	N/A	N/A	N/A	--	--
1	(-)-Catechin gallate	(-)-Catechin gallate	Flavanols	0.114	0.127	0.0946	0.225	0.164	0.114	0.0909	0.196	0.132	--	--
2	(-)-Gallocatechin	(-)-Gallocatechin	Flavanols	0.0893	0.0573	0.0631	0.158	0.15	0.178	0.21	0.171	0.205	--	--
22	(-)-Catechin	(-)-Catechin	Flavanols	0.523	0.446	0.263	0.505	0.57	0.865	0.698	0.646	0.93	C14079	--
37	(-)-Epicatechin	(-)-Epicatechin	Flavanols	N/A	N/A	N/A	1.05	0.771	0.842	0.365	0.378	0.223	C09727	ko00941,ko01061,ko01100,ko01110
61	(-)-Epigallocatechin	(-)-Epigallocatechin	Flavanols	N/A	N/A	0.0593	0.174	N/A	N/A	N/A	N/A	N/A	C12136	ko00941,ko01110
65	Afzelechin	Afzelechin	Flavanols	N/A	N/A	N/A	N/A	N/A	0.177	N/A	N/A	N/A	C09320	ko00941,ko01110
23	Eriodictyol	Eriodictyol	Flavanones	0.112	N/A	0.116	0.463	0.497	0.505	0.192	0.215	0.121	C05631	ko00941,ko01100,ko01110
31	Hesperetin	Hesperetin	Flavanones	0.00666	0.0105	0.00966	0.00583	0.00704	0.00736	N/A	N/A	N/A	C01709	ko00941
54	Eriocitrin	Eriocitrin	Flavanones	0.105	N/A	0.105	N/A	N/A	N/A	N/A	N/A	N/A	C09732	--
64	Narirutin	Narirutin	Flavanones	N/A	N/A	0.14	N/A	N/A	N/A	N/A	N/A	N/A	C09793	--
67	Liquiritigenin	Liquiritigenin	Flavanones	N/A	N/A	0.00464	N/A	N/A	N/A	N/A	N/A	N/A	C09762	ko00941,ko00943,ko01061,ko01110
36	Taxifolin	Taxifolin	Flavanonols	N/A	N/A	N/A	0.4	0.392	0.329	0.401	0.325	0.323	C01617	ko00941,ko01061,ko01100,ko01110
56	Isosilybin	Isosilybin	Flavanonols	0.446	0.152	0.231	N/A	N/A	N/A	N/A	N/A	N/A	C16808	--
10	Isoorientin	Isoorientin	Flavone glycosides	5.36	1.86	2.71	1.89	3.32	2.01	6.09	3.44	3.88	C01821	--
16	Orientin	Orientin	Flavone glycosides	7.81	2.87	4.43	4.34	7.79	5.7	13.4	7.3	7.86	C10114	--
21	Vitexin	Vitexin	Flavone glycosides	195	137	194	143	182	160	255	198	215	C01460	ko00941,ko00944
27	Schaftoside	Schaftoside	Flavone glycosides	170	96.3	145	26.3	46	38.3	113	93.8	116	C10181	--
3	Apigenin 7-glucoside	Apigenin 7-glucoside	Flavones	1.3	0.642	1.12	1.52	2.12	1.85	4.53	2.49	2.47	--	--
7	Diosmetin	Diosmetin	Flavones	0.129	0.0941	0.0647	0.268	0.302	0.37	0.138	0.137	0.113	C10038	--
8	Homoplantaginin	Homoplantaginin	Flavones	1.24	0.517	0.856	2.78	2.99	2.82	3.52	2.03	2.18	C17762	--
13	Narcissin	Narcissin	Flavones	126	85.8	75.8	119	133	130	143	164	160	--	--
15	Nicotiflorin	Nicotiflorin	Flavones	7.22	3.43	2.27	12.2	15.2	12.2	11.4	10.9	9.18	--	--
17	Oroxin A	Oroxin A	Flavones	0.0523	0.0382	0.0438	0.0505	0.0844	0.0725	0.104	0.1	0.12	--	--
20	Sinensetin	Sinensetin	Flavones	0.00054	0.00039	0.00038	0.00256	0.00172	0.00164	0.00024	0.00043	0.00018	C10186	--
29	Tangeretin	Tangeretin	Flavones	0	N/A	N/A	0.00105	0.00119	0.00014	0.00388	0.00171	0.00261	C10190	--
30	Apigenin	Apigenin	Flavones	N/A	N/A	N/A	0.0266	0.0301	0.0308	0.0273	0.0138	0.0157	C01477	ko00941,ko00943,ko00944,ko01061,ko01100,ko01110
33	Luteolin	Luteolin	Flavones	N/A	0.0593	N/A	0.0734	0.0706	0.079	0.0706	0.0584	N/A	C01514	ko00941,ko00944,ko01100,ko01110
43	3,4-Dihydroxyflavone	3,4'-Dihydroxyflavone	Flavones	0.0913	0.0941	0.0915	N/A	N/A	N/A	N/A	N/A	N/A	--	--
48	Scutellarein tetramethyl ether	Scutellarein tetramethyl ether	Flavones	N/A	N/A	N/A	0.00103	0.00021	6e-05	N/A	N/A	N/A	--	--
49	Scutellarin	Scutellarin	Flavones	0.0607	N/A	0.0255	0.0146	0.0374	N/A	N/A	N/A	N/A	--	--
50	Tectochrysin	Tectochrysin	Flavones	N/A	N/A	0.00461	0.00337	0.00192	N/A	N/A	N/A	N/A	C11621	--
51	Tricin	Tricin	Flavones	0.0383	0.052	0.0369	N/A	N/A	N/A	N/A	N/A	N/A	C10193	--
55	Galangin	Galangin	Flavones	0.75	0.779	0.624	N/A	N/A	N/A	N/A	N/A	N/A	C10044	ko00941
59	Sakuranetin	Sakuranetin	Flavones	N/A	N/A	N/A	N/A	N/A	0.0133	N/A	0.00978	N/A	C09833	ko00941,ko01110
62	7,4-Dihydroxyflavone	7,4'-Dihydroxyflavone	Flavones	0.416	0.407	N/A	N/A	N/A	N/A	N/A	N/A	N/A	C12123	ko00941,ko00943
4	Astragalin	Astragalin	Flavonols	4.57	1.54	1.86	8.83	10.8	6.92	11.8	8.25	6.27	C12249	ko00944,ko01110
5	Avicularin	Avicularin	Flavonols	0.199	0.155	0.176	0.216	0.312	0.277	0.222	0.179	0.175	--	--
6	Baimaside	Baimaside	Flavonols	8.75	2.52	2.86	0.439	0.641	0.482	0.776	0.538	0.423	C12667	ko00944
11	Isorhamnetin	Isorhamnetin	Flavonols	0.255	0.0613	0.0438	0.171	0.179	0.0948	0.13	0.14	0.119	C10084	--
12	Isorhamnetin 3-O-glucoside	Isorhamnetin 3-O-glucoside	Flavonols	83.9	40.2	42.5	45.6	55	37.8	63.5	50.2	46	--	--
18	Robinin	Robinin	Flavonols	0.242	0.239	0.254	0.229	0.233	0.235	0.243	0.227	0.233	C10178	--
19	Rutin	Rutin	Flavonols	56.4	14.6	10.6	95.6	136	96.1	119	90.9	76.6	C05625	ko00944,ko01100,ko01110
25	Quercetin	Quercetin	Flavonols	0.0576	0.00436	0.00562	0.104	0.115	0.0689	0.093	0.0713	0.053	C00389	ko00941,ko00944,ko01100,ko01110,ko04152
26	Quercimeritrin	Quercimeritrin	Flavonols	2	0.596	0.451	1.78	2.24	1.26	1.89	1.04	1.2	C12639	--
32	Kaempferitrin	Kaempferitrin	Flavonols	N/A	N/A	N/A	0.205	0.216	0.204	0.151	0.187	0.158	C16981	--
39	Quercitrin	Quercitrin	Flavonols	N/A	N/A	0.14	0.116	0.128	0.146	N/A	0.108	N/A	C01750	ko00944
40	Hyperoside	Hyperoside	Flavonols	N/A	N/A	N/A	65.6	93.7	65.3	82.3	64.8	61.2	--	--
41	Quercetin 3-O-(6-galloyl)-β-D-galactopyranoside	Quercetin 3-O-(6''-galloyl)-β-D-galactopyranoside	Flavonols	0.113	0.105	N/A	0.112	0.108	N/A	0.131	N/A	N/A	--	--
42	Tiliroside	Tiliroside	Flavonols	N/A	N/A	N/A	0.0133	0.0137	N/A	N/A	0.00911	0.00883	--	--
57	Kaempferol 3-neohesperidoside	Kaempferol 3-neohesperidoside	Flavonols	N/A	0.25	0.271	N/A	N/A	N/A	N/A	N/A	N/A	--	--
24	Genistin	Genistin	Isoflavanones	1.48	0.686	1.06	1.51	2.11	1.73	4.3	2.49	2.35	--	--
52	7-Methoxyisoflavone	7-Methoxyisoflavone	Isoflavanones	0.00022	0.00674	N/A	N/A	N/A	N/A	N/A	N/A	N/A	C15616	--
66	Calycosin	Calycosin	Isoflavanones	N/A	N/A	N/A	N/A	N/A	N/A	N/A	0.0153	N/A	C01562	ko00943,ko01110
47	Morusin	Morusin	Other flavonoids	N/A	N/A	N/A	0.021	0.0117	N/A	N/A	0.00749	N/A	C10106	--
58	Mulberrin	Mulberrin	Other flavonoids	N/A	N/A	N/A	0.0117	0.0107	N/A	N/A	N/A	N/A	--	--
28	Syringaldehyde	Syringaldehyde	Phenonic acids	24.4	23	23.3	73.4	80.2	70.7	95.6	89.5	87.1	--	--
