# Supplementary material for: Insight into the molecular mechanisms of leaf coloration in Cymbidium ensifolium
Source: Front Genet. 2022 Aug 12;13:923082. doi: 10.3389/fgene.2022.923082 (PMC9413228; doi:10.3389/fgene.2022.923082)
Supplement: Supplementary file 3 [file Table3.XLSX]

## Sheet: Sheet1
	Table S3. . Differentially expressed flavonoids in three comparisons viz., L vs. H, L vs. Z, Z vs. H
	L (Green leaf) vs. H (Yellow leaf)
	Index	Compounds	Class	L-1	L-2	L-3	H-1	H-2	H-3	VIP	Pvalue	Fold_Change	Log2FC	Type
1	Hydroxysafflor yellow A	Hydroxysafflor yellow A	-	89	97.8	92	430	383	383	1.27039	0.00209429	4.2898	2.1009	up
2	Tangeretin	Tangeretin	Flavones	0	N/A	N/A	0.00388	0.00171	0.00261	1.25905	N/A	Inf	Inf	up
3	Oroxin A	Oroxin A	Flavones	0.0523	0.0382	0.0438	0.104	0.1	0.12	1.24304	0.00179644	2.4125	1.2705	up
4	Syringaldehyde	Syringaldehyde	Phenonic acids	24.4	23	23.3	95.6	89.5	87.1	1.27272	0.00108546	3.8501	1.9449	up
5	Nicotiflorin	Nicotiflorin	Flavones	7.22	3.43	2.27	11.4	10.9	9.18	1.05142	0.0371664	2.4365	1.2848	up
6	Rutin	Rutin	Flavonols	56.4	14.6	10.6	119	90.9	76.6	1.04672	0.0247685	3.511	1.8119	up
7	Genistin	Genistin	Isoflavanones	1.48	0.686	1.06	4.3	2.49	2.35	1.10766	0.0743264	2.8332	1.5024	up
8	Astragalin	Astragalin	Flavonols	4.57	1.54	1.86	11.8	8.25	6.27	1.09299	0.042229	3.3024	1.7235	up
9	Baimaside	Baimaside	Flavonols	8.75	2.52	2.86	0.776	0.538	0.423	1.16711	0.177504	0.1229	-3.0244	down
10	Apigenin 7-glucoside	Apigenin 7-glucoside	Flavones	1.3	0.642	1.12	4.53	2.49	2.47	1.12646	0.0786054	3.0993	1.6319	up
11	Homoplantaginin	Homoplantaginin	Flavones	1.24	0.517	0.856	3.52	2.03	2.18	1.1141	0.0520582	2.9583	1.5648	up
12	Naringenin chalcone	Naringenin chalcone	Chalcones	0.00628	0.0121	0.0233	0.0875	0.066	0.0398	1.11235	0.0536507	4.6377	2.2134	up
	L (Green leaf) vs. Z (Purple leaf)
	Index	Compounds	Class	L-1	L-2	L-3	Z-1	Z-2	Z-3	VIP	Pvalue	Fold_Change	Log2FC	Type
1	Diosmetin	Diosmetin	Flavones	0.129	0.0941	0.0647	0.268	0.302	0.37	1.16364	0.00624407	3.2662	1.7076	up
2	Hydroxysafflor yellow A	Hydroxysafflor yellow A	-	89	97.8	92	373	410	396	1.2448	0.000750418	4.2288	2.0802	up
3	Tangeretin	Tangeretin	Flavones	0	N/A	N/A	0.00105	0.00119	0.00014	1.13753	N/A	Inf	Inf	up
4	Syringaldehyde	Syringaldehyde	Phenonic acids	24.4	23	23.3	73.4	80.2	70.7	1.24449	0.00253563	3.1726	1.6657	up
5	Nicotiflorin	Nicotiflorin	Flavones	7.22	3.43	2.27	12.2	15.2	12.2	1.08084	0.0109863	3.065	1.6159	up
6	Rutin	Rutin	Flavonols	56.4	14.6	10.6	95.6	136	96.1	1.04688	0.0146791	4.0159	2.0057	up
7	Schaftoside	Schaftoside	Flavone glycosides	170	96.3	145	26.3	46	38.3	1.17858	0.0362678	0.2689	-1.8949	down
8	Astragalin	Astragalin	Flavonols	4.57	1.54	1.86	8.83	10.8	6.92	1.09241	0.0144106	3.3312	1.736	up
9	Baimaside	Baimaside	Flavonols	8.75	2.52	2.86	0.439	0.641	0.482	1.1613	0.174	0.1105	-3.1779	down
10	Sinensetin	Sinensetin	Flavones	0.00054	0.00039	0.00038	0.00256	0.00172	0.00164	1.21666	0.0315234	4.5191	2.176	up
11	Homoplantaginin	Homoplantaginin	Flavones	1.24	0.517	0.856	2.78	2.99	2.82	1.15515	0.00666457	3.2874	1.7169	up
12	Naringenin chalcone	Naringenin chalcone	Chalcones	0.00628	0.0121	0.0233	0.174	0.196	0.295	1.20016	0.0287707	15.9549	3.9959	up
	Z (Purple leaf) vs. H (Yellow leaf)
	Index	Compounds	Class	Z-1	Z-2	Z-3	H-1	H-2	H-3	VIP	Pvalue	Fold_Change	Log2FC	Type
1	Diosmetin	Diosmetin	Flavones	0.268	0.302	0.37	0.138	0.137	0.113	1.45817	0.0196078	0.4128	-1.2765	down
2	Tangeretin	Tangeretin	Flavones	0.00105	0.00119	0.00014	0.00388	0.00171	0.00261	1.12977	0.0714048	3.4454	1.7847	up
3	Schaftoside	Schaftoside	Flavone glycosides	26.3	46	38.3	113	93.8	116	1.45498	0.00164807	2.9186	1.5453	up
4	Eriodictyol	Eriodictyol	Flavanones	0.463	0.497	0.505	0.192	0.215	0.121	1.4382	0.00282352	0.3604	-1.4723	down
5	Sinensetin	Sinensetin	Flavones	0.00256	0.00172	0.00164	0.00024	0.00043	0.00018	1.45933	0.0232621	0.1436	-2.7999	down
6	Naringenin chalcone	Naringenin chalcone	Chalcones	0.174	0.196	0.295	0.0875	0.066	0.0398	1.39248	0.0387775	0.2907	-1.7824	down
