# Supplementary material for: Insight into the molecular mechanisms of leaf coloration in Cymbidium ensifolium
Source: Front Genet. 2022 Aug 12;13:923082. doi: 10.3389/fgene.2022.923082 (PMC9413228; doi:10.3389/fgene.2022.923082)
Supplement: Supplementary file 8 [file Table6.XLSX]

## Sheet: Feuil1
Table S6. List of genes selected for qRT-PCR validation for transcriptome data
	Gene ID	Name	Forward primer	Reverse primer	Association
1	Cluster-12991.120400	NmrA-like family	TCTATGACTTGGAGGAACA	TGCTGGAACTACTGACG	Flavonoids related
2	Cluster-12991.121138	NmrA-like family	ATCCCTTGGCAGTAAA	ATTCGTAAACCCTCAG	Flavonoids related
3	Cluster-12991.121355	NmrA-like family	GCCCGTTCACCAAGTC	AAGCCCAAGAGCCAATG	Flavonoids related
4	Cluster-12991.116930	NmrA-like family	GGTACAATCGCTCCATC	GAACGCTTTCTCCTCA	Flavonoids related
5	Cluster-12991.59020	Cytochrome P450	CAGGGTTTATGGAGGG	ACATTCTGGCTTTGGC	Flavonoids related
6	Cluster-12991.60709	Cytochrome P450	TCCCTGTTTCCACCTC	TTATTTCCTCGGATTCTC	Flavonoids related
7	Cluster-12991.92049	NmrA-like family	CTGTCTCCCTTTCGTC	TGATGCCTCAGTGTTG	Flavonoids related
8	Cluster-12991.108016	O-methyltransferase domain	GTGCGGCAGAAGTGTC	TTCTTGAATCGGGAGG	Flavonoids related
9	Cluster-12991.83309	UDP-glucoronosyl and UDP-glucosyl transferase	TCATTAACCGCCGT	CTACAAAATGGAACAAGCA	Flavonoids related
10	Cluster-12991.117499	Chlorophyll A-B binding protein	GCCGTACCTTTCGCCAC	TTATCCACGCATGGCAATC	Chlorophyll related
11	Cluster-12991.120760	Chlorophyll A-B binding protein	GCTCAATACGGGAGGCA	CTATGAATTGGTCTTCCTG	Chlorophyll related
12	Cluster-12991.120796	--	GGAAAAACAGAATTTTG	TCATCTATTGTTAGACAGA	Chlorophyll related
13	Cluster-12991.174940	Photosystem II protein	CCCGGACACCACACTC	TCAACGTCCAGTCTCCA	Chlorophyll related
14	Cluster-12991.117716	Glutamyl-tRNAGlu reductase, N-terminal domain	GATTTAGGCCTAGTAT	TTACAACACACTACATTTC	Chlorophyll related
15	Cluster-12991.165439	Photosynthetic reaction centre protein	GAACGTTGCCTGATTTT	TCAATTAAAAGACGAGCA	Chlorophyll related
16	Cluster-12991.88099	Magnesium-protoporphyrin IX methyltransferase C-terminus	GGTTCAAAAATCTGCTTC	TCAATTAGAATTGACCTTCCTG	Chlorophyll related
17	Cluster-12991.201069	ABC1 family	GGCTGCAAGAAACCCAT	CTAAGTTTTTGGGTGTTTCCC	Anthocyanin related
18	Cluster-12991.125725	Transferase family	GTACATACTATCTCG	AGAGCACATGAT	Anthocyanin related
19	Cluster-12991.119368	NAD dependent epimerase/dehydratase family	TAGTGGCCTGGTAT	GTGGCATGACCAG	Anthocyanin related
20	Cluster-12991.119369	GDP-mannose 4,6 dehydratase	GACGACAATTGAGA	ACCTAGCCCAAGTAT	Anthocyanin related
21	Actin9		GATCGTGTTACATCA	TCACAGTTCAAAGT
