# Supplementary material for: Insight into the molecular mechanisms of leaf coloration in Cymbidium ensifolium
Source: Front Genet. 2022 Aug 12;13:923082. doi: 10.3389/fgene.2022.923082 (PMC9413228; doi:10.3389/fgene.2022.923082)
Supplement: Supplementary file 9 [file Table4.XLSX]

## Sheet: Sheet1
Table S4. Transcriptome sequencing information of three samples
		Sample	Raw Reads	Clean Reads	Clean Base(G)	Mapped Reads	Percentag
1	Yellow	H1	49786736	48671654	7.3	39900364	0.8198
2	Yellow	H2	44627036	43107530	6.47	35637828	0.8267
3	Yellow	H3	49832706	48198482	7.2	39515930	0.8199
4	Green	L1	52415690	50127340	7.52	41838754	0.8346
5	Green	L2	50900964	49070176	7.36	40853134	0.8325
6	Green	L3	52772324	51219842	7.68	41702602	0.8142
7	Purple	Z1	47908338	46337168	6.95	38240908	0.8253
8	Purple	Z2	50026684	47802240	7.17	40205962	0.8411
9	Purple	Z3	48884674	47096574	7.06	39319384	0.8349
		Total	447155152	431631006	64.71	357214866	7.449
