# Supplementary material for: Insight into the molecular mechanisms of leaf coloration in Cymbidium ensifolium
Source: Front Genet. 2022 Aug 12;13:923082. doi: 10.3389/fgene.2022.923082 (PMC9413228; doi:10.3389/fgene.2022.923082)
Supplement: Supplementary file 11 [file Table5.XLSX]

## Sheet: Sheet1
Table S5. The differential regulation pattern of DEGs identified in purple, yellow, and green leaves
	FPKM									Count									Regulation			Annotation
ID	H1	H2	H3	L1	L2	L3	Z1	Z2	Z3	H1	H2	H3	L1	L2	L3	Z1	Z2	Z3	L vs. H	L vs. Z	Z vs. H	KEGG	NR	Swissprot	Tremble	KOG	GO	Pfam
Cluster-12991.102674	1.91	0.29	1.19	5.3	4.98	5.35	3.15	4.06	5.05	50.18	6.88	31.33	150.09	136.75	147.51	80.47	110.6	133.69	down	false	false	K05280 flavonoid 3'-monooxygenase [EC:1.14.13.21] | (RefSeq) flavonoid 3'-monooxygenase-like isoform X1 (A)	flavonoid-3'-hydroxylase 1, partial [Dendrobium hybrid cultivar]	RecName: Full=Flavonoid 3'-monooxygenase CYP75B3 {ECO:0000305}; EC=1.14.13.21 {ECO:0000305|PubMed:18726614}; AltName: Full=Cytochrome P450 75B3 {ECO:0000303|PubMed:26082402}; AltName: Full=Flavonoid 3'-hydroxylase {ECO:0000303|PubMed:18726614}; Short=OsF3'H {ECO:0000303|PubMed:18726614};	SubName: Full=Flavonoid-3'-hydroxylase 1 {ECO:0000313|EMBL:AQS95359.1}; Flags: Fragment;	Cytochrome P450 CYP2 subfamily	GO:0016021,integral component of membrane; GO:0016020,membrane; GO:0016711,flavonoid 3'-monooxygenase activity; GO:0020037,heme binding; GO:0005506,iron ion binding; GO:0016709,oxidoreductase activity, acting on paired donors, with incorporation or reduction of molecular oxygen, NAD(P)H as one donor, and incorporation of one atom of oxygen; GO:0009813,flavonoid biosynthetic process; GO:0044550,se…	Cytochrome P450
Cluster-12991.103978	3.04	2.57	7.19	6.25	5.2	7.03	0.98	3.5	3.96	108.81	83.3	257.59	239.38	193.28	263.66	33.86	128.83	141.69	--	down	false	K05280 flavonoid 3'-monooxygenase [EC:1.14.13.21] | (RefSeq) flavonoid 3'-monooxygenase-like isoform X1 (A)	flavonoid-3'-hydroxylase 2, partial [Dendrobium hybrid cultivar]	RecName: Full=Flavonoid 3'-monooxygenase; EC=1.14.13.21; AltName: Full=Cytochrome P450 75B1; AltName: Full=Flavonoid 3'-hydroxylase; Short=AtF3'H; AltName: Full=Protein TRANSPARENT TESTA 7;	SubName: Full=Flavonoid-3'-hydroxylase 2 {ECO:0000313|EMBL:AQS95360.1}; Flags: Fragment;	Cytochrome P450 CYP2 subfamily	GO:0005789,endoplasmic reticulum membrane; GO:0016021,integral component of membrane; GO:0016020,membrane; GO:0016711,flavonoid 3'-monooxygenase activity; GO:0020037,heme binding; GO:0005506,iron ion binding; GO:0009813,flavonoid biosynthetic process; GO:0009733,response to auxin; GO:0044550,secondary metabolite biosynthetic process	Cytochrome P450
Cluster-12991.133964	3.91	3.15	2.6	1.13	2.06	1.58	5.57	5.3	4.41	95.43	70	63.98	29.68	52.59	40.37	132.37	134.55	108.63	up	up	false	K13260 isoflavone/4'-methoxyisoflavone 2'-hydroxylase [EC:1.14.13.89 1.14.13.53] | (RefSeq) cytochrome P450 81E8-like (A)	isoflavone 2'-hydroxylase-like [Dendrobium catenatum]	RecName: Full=Isoflavone 2'-hydroxylase {ECO:0000303|PubMed:14617078}; EC=1.14.13.53 {ECO:0000269|PubMed:14617078}; AltName: Full=4'-methoxyisoflavone 2'-hydroxylase; AltName: Full=Cytochrome P450 81E7 {ECO:0000303|PubMed:14617078};	SubName: Full=Isoflavone 2'-hydroxylase {ECO:0000313|EMBL:PKU65917.1};	Cytochrome P450 CYP2 subfamily	GO:0005789,endoplasmic reticulum membrane; GO:0016021,integral component of membrane; GO:0047957,4'-methoxyisoflavone 2'-hydroxylase activity; GO:0020037,heme binding; GO:0005506,iron ion binding	Cytochrome P450
Cluster-12991.170929	1.72	1.61	6.21	1.21	0.38	0.88	4.2	5.29	3.08	52	44.13	188.35	39.24	12	28	123.35	165.36	93.53	up	up	false	K13083 flavonoid 3',5'-hydroxylase [EC:1.14.14.81] | (RefSeq) flavonoid 3',5'-hydroxylase 1 (A)	flavonoid 3',5'-hydroxylase [Dendrobium hybrid cultivar]	RecName: Full=Flavonoid 3',5'-hydroxylase 1; Short=F3'5'H; EC=1.14.13.88; AltName: Full=CYPLXXVA1; AltName: Full=Cytochrome P450 75A1;	SubName: Full=Flavonoid 3',5'-hydroxylase {ECO:0000313|EMBL:ABI95365.1};	Cytochrome P450 CYP2 subfamily	GO:0005783,endoplasmic reticulum; GO:0033772,flavonoid 3',5'-hydroxylase activity; GO:0020037,heme binding; GO:0005506,iron ion binding; GO:0009718,anthocyanin-containing compound biosynthetic process	Cytochrome P450
Cluster-12991.86786	13.04	16.03	15.59	8.97	5.79	6.69	10.93	11.96	14.7	53	65	68.57	45	27.03	29	46.35	58	67	up	false	false	K13260 isoflavone/4'-methoxyisoflavone 2'-hydroxylase [EC:1.14.14.90 1.14.14.89] | (RefSeq) cytochrome P450 81E8-like (A)	isoflavone 2'-hydroxylase-like [Dendrobium catenatum]	RecName: Full=Isoflavone 3'-hydroxylase {ECO:0000303|PubMed:14617078}; EC=1.14.13.52 {ECO:0000269|PubMed:14617078}; AltName: Full=Cytochrome P450 81E9 {ECO:0000303|PubMed:14617078}; Flags: Fragment;	SubName: Full=Isoflavone 2'-hydroxylase {ECO:0000313|EMBL:PKU65917.1};	Cytochrome P450 CYP2 subfamily	GO:0005789,endoplasmic reticulum membrane; GO:0016021,integral component of membrane; GO:0020037,heme binding; GO:0005506,iron ion binding; GO:0048000,isoflavone 3'-hydroxylase activity	Cytochrome P450
Cluster-12124.0	0	0	0	4.03	0.85	1.87	0	0	0	0	0	0	1.75	14.22	31.35	0	0	0	down	down	--	K08907 light-harvesting complex I chlorophyll a/b binding protein 1 | (RefSeq) LHCSR3; stress-related chlorophyll a/b binding protein 3 (A)	stress-related chlorophyll a/b binding protein [Klebsormidium nitens]	RecName: Full=Chlorophyll a-b binding protein L1818, chloroplastic; Flags: Precursor;	RecName: Full=Chlorophyll a-b binding protein, chloroplastic {ECO:0000256|RuleBase:RU363080};	--	GO:0009535,chloroplast thylakoid membrane; GO:0016021,integral component of membrane; GO:0009522,photosystem I; GO:0009523,photosystem II; GO:0016168,chlorophyll binding; GO:0046872,metal ion binding; GO:0009765,photosynthesis, light harvesting; GO:0018298,protein-chromophore linkage	Chlorophyll A-B binding protein
Cluster-12991.101290	495.26	396.08	611.8	328.24	266.33	246.69	248.12	179.38	197.61	21495.1	15523.2	26527.4	1.75	11971.5	11211.3	10406.5	7980.23	8561.12	--	false	up	K08910 light-harvesting complex I chlorophyll a/b binding protein 4 | (RefSeq) chlorophyll a-b binding protein 4, chloroplastic (A)	chlorophyll a-b binding protein 4, chloroplastic [Phalaenopsis equestris]	RecName: Full=Chlorophyll a-b binding protein 4, chloroplastic {ECO:0000303|PubMed:10366881}; AltName: Full=LHCI type III CAB-4; Flags: Precursor;	RecName: Full=Chlorophyll a-b binding protein, chloroplastic {ECO:0000256|RuleBase:RU363080};	--	GO:0009507,chloroplast; GO:0009941,chloroplast envelope; GO:0009534,chloroplast thylakoid; GO:0009535,chloroplast thylakoid membrane; GO:0016021,integral component of membrane; GO:0016020,membrane; GO:0009522,photosystem I; GO:0010287,plastoglobule; GO:0009579,thylakoid; GO:0016168,chlorophyll binding; GO:0046872,metal ion binding; GO:0031409,pigment binding; GO:0019904,protein domain specific bi…	Chlorophyll A-B binding protein
Cluster-12991.104530	1575.17	1377.63	1720.77	1361.6	1131.36	1017.74	585.9	695.18	783.04	10229.9	8579	11714	1.75	8102.48	6994.85	3849	5074	5444.76	--	false	up	K08909 light-harvesting complex I chlorophyll a/b binding protein 3 | (RefSeq) photosystem I chlorophyll a/b-binding protein 3-1, chloroplastic (A)	photosystem I chlorophyll a/b-binding protein 3-1, chloroplastic [Momordica charantia]	RecName: Full=Chlorophyll a-b binding protein 8, chloroplastic; AltName: Full=LHCI type III CAB-8; Flags: Precursor;	RecName: Full=Chlorophyll a-b binding protein, chloroplastic {ECO:0000256|RuleBase:RU363080};	--	GO:0009941,chloroplast envelope; GO:0009535,chloroplast thylakoid membrane; GO:0016021,integral component of membrane; GO:0009522,photosystem I; GO:0009523,photosystem II; GO:0010287,plastoglobule; GO:0016168,chlorophyll binding; GO:0046872,metal ion binding; GO:0031409,pigment binding; GO:0009768,photosynthesis, light harvesting in photosystem I; GO:0018298,protein-chromophore linkage; GO:000941…	Chlorophyll A-B binding protein
Cluster-12991.106562	1605.32	1425.84	2002.91	953.71	811.55	817.17	840.39	922.04	973.86	41874.6	33828.1	52495.1	1.75	22090.6	22348.4	21299.7	24931.5	25572.3	up	false	up	K08908 light-harvesting complex I chlorophyll a/b binding protein 2 | (RefSeq) chlorophyll a-b binding protein, chloroplastic (A)	chlorophyll a-b binding protein, chloroplastic [Dendrobium catenatum]	RecName: Full=Chlorophyll a-b binding protein, chloroplastic; AltName: Full=LHCI type II CAB; Flags: Precursor;	RecName: Full=Chlorophyll a-b binding protein, chloroplastic {ECO:0000256|RuleBase:RU363080};	--	GO:0009535,chloroplast thylakoid membrane; GO:0016021,integral component of membrane; GO:0009522,photosystem I; GO:0009523,photosystem II; GO:0016168,chlorophyll binding; GO:0046872,metal ion binding; GO:0009765,photosynthesis, light harvesting; GO:0018298,protein-chromophore linkage	Chlorophyll A-B binding protein
Cluster-12991.106564	33	25.13	43.86	15.51	11.07	13.01	17.79	17.71	18.63	922.77	638.4	1231.03	1.75	322.61	381.17	482.75	512.2	523.6	up	false	up	K08908 light-harvesting complex I chlorophyll a/b binding protein 2 | (RefSeq) chlorophyll a-b binding protein, chloroplastic (A)	chlorophyll a-b binding protein, chloroplastic [Dendrobium catenatum]	RecName: Full=Chlorophyll a-b binding protein, chloroplastic; AltName: Full=LHCI type II CAB; Flags: Precursor;	RecName: Full=Chlorophyll a-b binding protein, chloroplastic {ECO:0000256|RuleBase:RU363080};	--	GO:0009535,chloroplast thylakoid membrane; GO:0016021,integral component of membrane; GO:0009522,photosystem I; GO:0009523,photosystem II; GO:0016168,chlorophyll binding; GO:0046872,metal ion binding; GO:0009765,photosynthesis, light harvesting; GO:0018298,protein-chromophore linkage	Chlorophyll A-B binding protein
Cluster-12991.106565	29.99	26.39	37.1	14.96	11.34	12.54	18.44	19.06	14.59	721.75	578.51	898.39	1.75	285.18	316.47	431.77	476.69	354.23	up	false	false	K08908 light-harvesting complex I chlorophyll a/b binding protein 2 | (RefSeq) chlorophyll a-b binding protein, chloroplastic (A)	chlorophyll a-b binding protein, chloroplastic [Phalaenopsis equestris]	RecName: Full=Chlorophyll a-b binding protein, chloroplastic; AltName: Full=LHCI type II CAB; Flags: Precursor;	RecName: Full=Chlorophyll a-b binding protein, chloroplastic {ECO:0000256|RuleBase:RU363080};	--	GO:0009535,chloroplast thylakoid membrane; GO:0016021,integral component of membrane; GO:0009522,photosystem I; GO:0009523,photosystem II; GO:0016168,chlorophyll binding; GO:0046872,metal ion binding; GO:0009765,photosynthesis, light harvesting; GO:0018298,protein-chromophore linkage	Chlorophyll A-B binding protein
Cluster-12991.115319	0.95	1.85	1.15	0.56	0.59	0.64	2.75	2.49	3.5	62.15	109.59	75.45	1.75	39.81	44.09	174.2	167.05	228.82	up	up	down	K18010 7-hydroxymethyl chlorophyll a reductase [EC:1.17.7.2] | (RefSeq) 7-hydroxymethyl chlorophyll a reductase, chloroplastic (A)	7-hydroxymethyl chlorophyll a reductase, chloroplastic [Phalaenopsis equestris]	RecName: Full=7-hydroxymethyl chlorophyll a reductase, chloroplastic; EC=1.17.7.2 {ECO:0000250|UniProtKB:Q8GS60}; Flags: Precursor;	SubName: Full=7-hydroxymethyl chlorophyll a reductase, chloroplastic {ECO:0000313|EMBL:PKA59215.1}; EC=1.12.98.1 {ECO:0000313|EMBL:PKA59215.1};	--	GO:0009507,chloroplast; GO:0090415,7-hydroxymethyl chlorophyll a reductase activity; GO:0051536,iron-sulfur cluster binding; GO:0046872,metal ion binding; GO:0033354,chlorophyll cycle	Coenzyme F420 hydrogenase/dehydrogenase, beta subunit N-term
Cluster-12991.116641	85.04	70.48	101.15	41.6	29.78	26.44	43.89	43.52	46.01	6230.82	4642.61	7377.44	1.75	2249.58	2026.71	3097.45	3246.06	3347.75	up	false	up	K08915 light-harvesting complex II chlorophyll a/b binding protein 4 | (RefSeq) chlorophyll a-b binding protein CP29.1, chloroplastic-like (A)	chlorophyll a-b binding protein CP29.1, chloroplastic-like [Dendrobium catenatum]	RecName: Full=Chlorophyll a-b binding protein CP29.1, chloroplastic; AltName: Full=LHCB4.1; AltName: Full=LHCII protein 4.1; Flags: Precursor;	SubName: Full=Chlorophyll a-b binding protein CP29.2, chloroplastic {ECO:0000313|EMBL:PKU83011.1};	--	GO:0009507,chloroplast; GO:0009941,chloroplast envelope; GO:0009534,chloroplast thylakoid; GO:0009535,chloroplast thylakoid membrane; GO:0016021,integral component of membrane; GO:0016020,membrane; GO:0009522,photosystem I; GO:0009523,photosystem II; GO:0010287,plastoglobule; GO:0009579,thylakoid; GO:0016168,chlorophyll binding; GO:0046872,metal ion binding; GO:0031409,pigment binding; GO:0019904…	Chlorophyll A-B binding protein
Cluster-12991.116652	104.17	100.63	147.53	84.85	69.65	25.72	61.19	60.09	64.63	7605.43	6604.82	10722.6	1.75	5242.01	1964.44	4302.92	4465.92	4685.92	--	false	up	K08915 light-harvesting complex II chlorophyll a/b binding protein 4 | (RefSeq) chlorophyll a-b binding protein CP29.1, chloroplastic-like (A)	chlorophyll a-b binding protein CP29.1, chloroplastic-like [Dendrobium catenatum]	RecName: Full=Chlorophyll a-b binding protein CP29.1, chloroplastic; AltName: Full=LHCB4.1; AltName: Full=LHCII protein 4.1; Flags: Precursor;	SubName: Full=Chlorophyll a-b binding protein CP29.2, chloroplastic {ECO:0000313|EMBL:PKU83011.1};	--	GO:0009507,chloroplast; GO:0009941,chloroplast envelope; GO:0009534,chloroplast thylakoid; GO:0009535,chloroplast thylakoid membrane; GO:0016021,integral component of membrane; GO:0016020,membrane; GO:0009522,photosystem I; GO:0009523,photosystem II; GO:0010287,plastoglobule; GO:0009579,thylakoid; GO:0016168,chlorophyll binding; GO:0046872,metal ion binding; GO:0031409,pigment binding; GO:0019904…	Chlorophyll A-B binding protein
Cluster-12991.116745	127.61	106.01	119.13	36.27	29.44	27.39	65.68	57.59	69.71	4184.03	3149.88	3913.25	1.75	1003.33	941.08	2086.61	1946.26	2290.91	up	up	up	K08914 light-harvesting complex II chlorophyll a/b binding protein 3 | (RefSeq) LOW QUALITY PROTEIN: chlorophyll a-b binding protein 3, chloroplastic (A)	LOW QUALITY PROTEIN: chlorophyll a-b binding protein 3, chloroplastic [Phalaenopsis equestris]	RecName: Full=Chlorophyll a-b binding protein 3, chloroplastic; AltName: Full=Light-harvesting chlorophyll B-binding protein 3 {ECO:0000312|EMBL:AED96477.1}; Short=LHCB3*1 {ECO:0000303|PubMed:11245797}; Short=Lhcb3 {ECO:0000303|PubMed:11245797}; Flags: Precursor;	SubName: Full=Chlorophyll a-b binding protein 13, chloroplastic {ECO:0000313|EMBL:PKU80903.1};	--	GO:0009507,chloroplast; GO:0009941,chloroplast envelope; GO:0009534,chloroplast thylakoid; GO:0009535,chloroplast thylakoid membrane; GO:0016021,integral component of membrane; GO:0009522,photosystem I; GO:0009523,photosystem II; GO:0010287,plastoglobule; GO:0009579,thylakoid; GO:0042651,thylakoid membrane; GO:0016168,chlorophyll binding; GO:0046872,metal ion binding; GO:0031409,pigment binding; …	Chlorophyll A-B binding protein
Cluster-12991.116746	4.68	3.95	7.02	0.74	0	1.63	2.83	5.09	5.56	121.82	93.42	183.51	1.75	0	44.31	71.52	137.22	145.67	up	false	false	K08914 light-harvesting complex II chlorophyll a/b binding protein 3 | (RefSeq) chlorophyll a-b binding protein 3, chloroplastic (A)	chlorophyll a-b binding protein 3, chloroplastic [Dendrobium catenatum]	RecName: Full=Chlorophyll a-b binding protein 13, chloroplastic; AltName: Full=LHCII type III CAB-13; Flags: Precursor;	SubName: Full=Chlorophyll a-b binding protein 13, chloroplastic {ECO:0000313|EMBL:PKU80903.1};	--	GO:0009941,chloroplast envelope; GO:0009535,chloroplast thylakoid membrane; GO:0016021,integral component of membrane; GO:0009522,photosystem I; GO:0009523,photosystem II; GO:0010287,plastoglobule; GO:0016168,chlorophyll binding; GO:0046872,metal ion binding; GO:0031409,pigment binding; GO:0009768,photosynthesis, light harvesting in photosystem I; GO:0018298,protein-chromophore linkage; GO:000941…	Chlorophyll A-B binding protein
Cluster-12991.116748	81.01	56.59	75.77	11.29	13.35	13.94	26.29	33.51	40.47	2806.4	1775.19	2627.98	1.75	480.32	505.83	882.14	1195.03	1404.09	up	up	up	K08914 light-harvesting complex II chlorophyll a/b binding protein 3 | (RefSeq) LOW QUALITY PROTEIN: chlorophyll a-b binding protein 3, chloroplastic (A)	LOW QUALITY PROTEIN: chlorophyll a-b binding protein 3, chloroplastic [Phalaenopsis equestris]	RecName: Full=Chlorophyll a-b binding protein 3, chloroplastic; AltName: Full=Light-harvesting chlorophyll B-binding protein 3 {ECO:0000312|EMBL:AED96477.1}; Short=LHCB3*1 {ECO:0000303|PubMed:11245797}; Short=Lhcb3 {ECO:0000303|PubMed:11245797}; Flags: Precursor;	SubName: Full=Chlorophyll a-b binding protein 13, chloroplastic {ECO:0000313|EMBL:PKU80903.1};	--	GO:0009507,chloroplast; GO:0009941,chloroplast envelope; GO:0009534,chloroplast thylakoid; GO:0009535,chloroplast thylakoid membrane; GO:0016021,integral component of membrane; GO:0009522,photosystem I; GO:0009523,photosystem II; GO:0010287,plastoglobule; GO:0009579,thylakoid; GO:0042651,thylakoid membrane; GO:0016168,chlorophyll binding; GO:0046872,metal ion binding; GO:0031409,pigment binding; …	Chlorophyll A-B binding protein
Cluster-12991.116757	1002.98	660.13	954.16	109.49	92.69	95.11	292.45	297.04	314.94	24221.8	14520.5	23179.3	1.75	2339.35	2408.79	6869.74	7452.49	7669.33	up	up	up	K08914 light-harvesting complex II chlorophyll a/b binding protein 3 | (RefSeq) chlorophyll a-b binding protein 3, chloroplastic (A)	chlorophyll a-b binding protein 3, chloroplastic [Dendrobium catenatum]	RecName: Full=Chlorophyll a-b binding protein 13, chloroplastic; AltName: Full=LHCII type III CAB-13; Flags: Precursor;	SubName: Full=Chlorophyll a-b binding protein 13, chloroplastic {ECO:0000313|EMBL:PKU80903.1};	--	GO:0009941,chloroplast envelope; GO:0009535,chloroplast thylakoid membrane; GO:0016021,integral component of membrane; GO:0009522,photosystem I; GO:0009523,photosystem II; GO:0010287,plastoglobule; GO:0016168,chlorophyll binding; GO:0046872,metal ion binding; GO:0031409,pigment binding; GO:0009768,photosynthesis, light harvesting in photosystem I; GO:0018298,protein-chromophore linkage; GO:000941…	Chlorophyll A-B binding protein
Cluster-12991.117499	7652.03	5381.01	8507.33	940.92	875.8	894.8	3354.72	3040.52	3249.18	119914	77613	135230	1.75	14501	14732	51543	50308	51975	up	up	up	K08912 light-harvesting complex II chlorophyll a/b binding protein 1 | (RefSeq) chlorophyll a-b binding protein of LHCII type 1 (A)	chlorophyll a-b binding protein of LHCII type 1 [Phalaenopsis equestris]	RecName: Full=Chlorophyll a-b binding protein 3C, chloroplastic; AltName: Full=LHCII type I CAB-3C; Short=LHCP; Flags: Precursor;	RecName: Full=Chlorophyll a-b binding protein, chloroplastic {ECO:0000256|RuleBase:RU363080};	--	GO:0009941,chloroplast envelope; GO:0009535,chloroplast thylakoid membrane; GO:0016021,integral component of membrane; GO:0009522,photosystem I; GO:0009523,photosystem II; GO:0010287,plastoglobule; GO:0016168,chlorophyll binding; GO:0046872,metal ion binding; GO:0031409,pigment binding; GO:0009768,photosynthesis, light harvesting in photosystem I; GO:0018298,protein-chromophore linkage; GO:000941…	Chlorophyll A-B binding protein
Cluster-12991.119272	10.06	9.94	8.76	2.78	2.23	2.1	3.29	5.06	4.36	221.45	199.69	194.24	1.75	51.3	48.4	70.45	116.04	97.07	up	false	up	K08907 light-harvesting complex I chlorophyll a/b binding protein 1 | (RefSeq) chlorophyll a-b binding protein 6, chloroplastic (A)	chlorophyll a-b binding protein 6, chloroplastic [Dendrobium catenatum]	RecName: Full=Chlorophyll a-b binding protein 6A, chloroplastic; AltName: Full=LHCI type I CAB-6A; AltName: Full=Light-harvesting complex I 26 kDa protein; Flags: Precursor;	RecName: Full=Chlorophyll a-b binding protein, chloroplastic {ECO:0000256|RuleBase:RU363080}; Flags: Fragment;	--	GO:0009941,chloroplast envelope; GO:0009535,chloroplast thylakoid membrane; GO:0016021,integral component of membrane; GO:0009522,photosystem I; GO:0009523,photosystem II; GO:0010287,plastoglobule; GO:0016168,chlorophyll binding; GO:0046872,metal ion binding; GO:0031409,pigment binding; GO:0009768,photosynthesis, light harvesting in photosystem I; GO:0018298,protein-chromophore linkage; GO:000941…	Chlorophyll A-B binding protein
Cluster-12991.119790	108.54	106.54	118.51	42.23	35.74	30.97	66.31	69.22	59.34	2090.75	1878.47	2305.23	1.75	723.08	626.11	1246.94	1395.87	1159.2	up	false	false	K08916 light-harvesting complex II chlorophyll a/b binding protein 5 | (RefSeq) chlorophyll a-b binding protein CP26, chloroplastic-like isoform X1 (A)	Chlorophyll a-b binding protein CP26, chloroplastic [Dendrobium catenatum]	RecName: Full=Chlorophyll a-b binding protein CP26, chloroplastic; AltName: Full=LHCB5; AltName: Full=LHCIIc; AltName: Full=Light-harvesting complex II protein 5; Flags: Precursor;	SubName: Full=Chlorophyll a-b binding protein CP26, chloroplastic {ECO:0000313|EMBL:PKU60859.1};	--	GO:0009507,chloroplast; GO:0009941,chloroplast envelope; GO:0009534,chloroplast thylakoid; GO:0009535,chloroplast thylakoid membrane; GO:0016021,integral component of membrane; GO:0016020,membrane; GO:0009522,photosystem I; GO:0009783,photosystem II antenna complex; GO:0010287,plastoglobule; GO:0009517,PSII associated light-harvesting complex II; GO:0009579,thylakoid; GO:0042651,thylakoid membran…	Chlorophyll A-B binding protein
Cluster-12991.120329	46.95	37.24	55.04	12.42	7.93	6.09	26.24	26.77	30.98	664.5	486.69	792.19	1.75	118.92	90.55	365.09	402.01	449.34	up	up	false	K08917 light-harvesting complex II chlorophyll a/b binding protein 6 | (RefSeq) chlorophyll a-b binding protein CP24 10A, chloroplastic (A)	chlorophyll a-b binding protein CP24 10A, chloroplastic [Dendrobium catenatum]	RecName: Full=Chlorophyll a-b binding protein CP24 10A, chloroplastic; Short=CAB-10A; Short=LHCP; Flags: Precursor;	RecName: Full=Chlorophyll a-b binding protein, chloroplastic {ECO:0000256|RuleBase:RU363080};	--	GO:0009941,chloroplast envelope; GO:0009535,chloroplast thylakoid membrane; GO:0016021,integral component of membrane; GO:0009523,photosystem II; GO:0010287,plastoglobule; GO:0016168,chlorophyll binding; GO:0031409,pigment binding; GO:0009768,photosynthesis, light harvesting in photosystem I; GO:0018298,protein-chromophore linkage; GO:0009416,response to light stimulus	Chlorophyll A-B binding protein
Cluster-12991.120759	1729	1534	2061.6	605.45	511.77	490.99	942.12	950.9	992.76	28957.6	23601.8	34970.1	1.75	9038.07	8636.53	15447.8	16765.8	16934.5	up	false	up	K08917 light-harvesting complex II chlorophyll a/b binding protein 6 | (RefSeq) chlorophyll a-b binding protein CP24 10A, chloroplastic (A)	chlorophyll a-b binding protein CP24 10A, chloroplastic [Phalaenopsis equestris]	RecName: Full=Chlorophyll a-b binding protein CP24 10B, chloroplastic; Short=CAB-10B; Short=LHCP; Flags: Precursor;	RecName: Full=Chlorophyll a-b binding protein, chloroplastic {ECO:0000256|RuleBase:RU363080};	--	GO:0009941,chloroplast envelope; GO:0009535,chloroplast thylakoid membrane; GO:0016021,integral component of membrane; GO:0009523,photosystem II; GO:0010287,plastoglobule; GO:0016168,chlorophyll binding; GO:0031409,pigment binding; GO:0009768,photosynthesis, light harvesting in photosystem I; GO:0018298,protein-chromophore linkage; GO:0009416,response to light stimulus	Chlorophyll A-B binding protein
Cluster-12991.120760	8.45	9.45	5.91	0.43	1.08	0.95	3.1	4.8	4.74	139.62	143.56	99.03	1.75	18.75	16.57	50.17	83.55	79.84	up	up	up	K08917 light-harvesting complex II chlorophyll a/b binding protein 6 | (RefSeq) chlorophyll a-b binding protein CP24 10A, chloroplastic (A)	chlorophyll a-b binding protein CP24 10A, chloroplastic [Dendrobium catenatum]	RecName: Full=Chlorophyll a-b binding protein CP24 10A, chloroplastic; Short=CAB-10A; Short=LHCP; Flags: Precursor;	RecName: Full=Chlorophyll a-b binding protein, chloroplastic {ECO:0000256|RuleBase:RU363080};	--	GO:0009941,chloroplast envelope; GO:0009535,chloroplast thylakoid membrane; GO:0016021,integral component of membrane; GO:0009523,photosystem II; GO:0010287,plastoglobule; GO:0016168,chlorophyll binding; GO:0031409,pigment binding; GO:0009768,photosynthesis, light harvesting in photosystem I; GO:0018298,protein-chromophore linkage; GO:0009416,response to light stimulus	Chlorophyll A-B binding protein
Cluster-12991.120796	29.06	26.61	29.52	4.1	2.08	3.43	12.85	14.08	14.9	1079.24	894	1096.66	1.75	80.26	133.35	461.95	537.7	553.37	up	up	up	K08917 light-harvesting complex II chlorophyll a/b binding protein 6 | (RefSeq) chlorophyll a-b binding protein CP24 10A, chloroplastic (A)	Chlorophyll a-b binding protein CP24 10B, chloroplastic [Apostasia shenzhenica]	RecName: Full=Chlorophyll a-b binding protein CP24 10B, chloroplastic; Short=CAB-10B; Short=LHCP; Flags: Precursor;	SubName: Full=Chlorophyll a-b binding protein CP24 10B, chloroplastic {ECO:0000313|EMBL:PKA58074.1};	--	GO:0009941,chloroplast envelope; GO:0009535,chloroplast thylakoid membrane; GO:0016021,integral component of membrane; GO:0009523,photosystem II; GO:0010287,plastoglobule; GO:0016168,chlorophyll binding; GO:0031409,pigment binding; GO:0009768,photosynthesis, light harvesting in photosystem I; GO:0018298,protein-chromophore linkage; GO:0009416,response to light stimulus	--
Cluster-12991.121150	54.3	58.99	72.59	20.46	25.29	19.47	28.16	35.2	31.9	688.46	693.16	938.68	1.75	341.19	259.62	351.84	476.34	416.23	up	false	up	K08907 light-harvesting complex I chlorophyll a/b binding protein 1 | (RefSeq) chlorophyll a-b binding protein 6, chloroplastic (A)	chlorophyll a-b binding protein 6, chloroplastic [Dendrobium catenatum]	RecName: Full=Chlorophyll a-b binding protein 6A, chloroplastic; AltName: Full=LHCI type I CAB-6A; AltName: Full=Light-harvesting complex I 26 kDa protein; Flags: Precursor;	SubName: Full=Chlorophyll a-b binding protein 6A, chloroplastic {ECO:0000313|EMBL:PKU71743.1};	--	GO:0009941,chloroplast envelope; GO:0009535,chloroplast thylakoid membrane; GO:0016021,integral component of membrane; GO:0009522,photosystem I; GO:0009523,photosystem II; GO:0010287,plastoglobule; GO:0016168,chlorophyll binding; GO:0046872,metal ion binding; GO:0031409,pigment binding; GO:0009768,photosynthesis, light harvesting in photosystem I; GO:0018298,protein-chromophore linkage; GO:000941…	Chlorophyll A-B binding protein
Cluster-12991.12779	0	0	0	4.23	0.85	4.36	0	0	0	0	0	0	1.75	14	71	0	0	0	down	down	--	K08907 light-harvesting complex I chlorophyll a/b binding protein 1 | (RefSeq) LHCSR3; stress-related chlorophyll a/b binding protein 3 (A)	stress-related chlorophyll a/b binding protein [Klebsormidium nitens]	RecName: Full=Chlorophyll a-b binding protein L1818, chloroplastic; Flags: Precursor;	RecName: Full=Chlorophyll a-b binding protein, chloroplastic {ECO:0000256|RuleBase:RU363080};	--	GO:0009535,chloroplast thylakoid membrane; GO:0016021,integral component of membrane; GO:0009522,photosystem I; GO:0009523,photosystem II; GO:0016168,chlorophyll binding; GO:0046872,metal ion binding; GO:0009765,photosynthesis, light harvesting; GO:0018298,protein-chromophore linkage	Chlorophyll A-B binding protein
Cluster-12991.137868	0.6	0.5	0.57	1.85	1.95	2.27	1.08	0.42	0.67	31.68	23.8	29.96	1.75	105.56	124.67	54.69	22.71	35.05	down	down	false	K18010 7-hydroxymethyl chlorophyll a reductase [EC:1.17.7.2] | (RefSeq) 7-hydroxymethyl chlorophyll a reductase, chloroplastic (A)	7-hydroxymethyl chlorophyll a reductase, chloroplastic [Dendrobium catenatum]	RecName: Full=7-hydroxymethyl chlorophyll a reductase, chloroplastic; EC=1.17.7.2 {ECO:0000250|UniProtKB:Q8GS60}; Flags: Precursor;	SubName: Full=7-hydroxymethyl chlorophyll a reductase, chloroplastic {ECO:0000313|EMBL:PKU60129.1};	--	GO:0009507,chloroplast; GO:0090415,7-hydroxymethyl chlorophyll a reductase activity; GO:0051536,iron-sulfur cluster binding; GO:0046872,metal ion binding; GO:0033354,chlorophyll cycle	--
Cluster-12991.16282	0	0	0	3.65	1.14	4.03	0	0	0	0	0	0	1.75	29	103	0	0	0	down	down	--	K08916 light-harvesting complex II chlorophyll a/b binding protein 5 | (RefSeq) chlorophyll a/b-binding protein (A)	chlorophyll a/b-binding protein [Coccomyxa subellipsoidea C-169]	RecName: Full=Chlorophyll a-b binding protein CP26, chloroplastic; AltName: Full=LHCB5; AltName: Full=LHCIIc; AltName: Full=Light-harvesting complex II protein 5; Flags: Precursor;	RecName: Full=Chlorophyll a-b binding protein, chloroplastic {ECO:0000256|RuleBase:RU363080};	--	GO:0009507,chloroplast; GO:0009941,chloroplast envelope; GO:0009534,chloroplast thylakoid; GO:0009535,chloroplast thylakoid membrane; GO:0016021,integral component of membrane; GO:0016020,membrane; GO:0009522,photosystem I; GO:0009783,photosystem II antenna complex; GO:0010287,plastoglobule; GO:0009517,PSII associated light-harvesting complex II; GO:0009579,thylakoid; GO:0042651,thylakoid membran…	Chlorophyll A-B binding protein
Cluster-12991.163262	0	0	0	48.93	16.29	53.85	0	0.5	0	0	0	0	1.75	51.9	152	0	1.7	0	down	down	--	K08913 light-harvesting complex II chlorophyll a/b binding protein 2 | (RefSeq) chlorophyll a/b-binding protein (A)	chlorophyll a/b-binding protein [Coccomyxa subellipsoidea C-169]	RecName: Full=Chlorophyll a-b binding protein of LHCII type I, chloroplastic; Short=CAB; Short=LHCP; Flags: Precursor;	RecName: Full=Chlorophyll a-b binding protein, chloroplastic {ECO:0000256|RuleBase:RU363080};	--	GO:0009535,chloroplast thylakoid membrane; GO:0016021,integral component of membrane; GO:0009522,photosystem I; GO:0009523,photosystem II; GO:0016168,chlorophyll binding; GO:0046872,metal ion binding; GO:0009765,photosynthesis, light harvesting; GO:0018298,protein-chromophore linkage	Chlorophyll A-B binding protein
Cluster-12991.163837	0	0	0	2.84	9.03	7.72	0	0	0	0	0	0	1.75	105.76	88.94	0	0	0	down	down	--	K08913 light-harvesting complex II chlorophyll a/b binding protein 2 | (RefSeq) chlorophyll a/b-binding protein (A)	chlorophyll a/b-binding protein [Coccomyxa subellipsoidea C-169]	RecName: Full=Chlorophyll a-b binding protein of LHCII type I, chloroplastic; Short=CAB; Short=LHCP; Flags: Precursor;	RecName: Full=Chlorophyll a-b binding protein, chloroplastic {ECO:0000256|RuleBase:RU363080};	--	GO:0009535,chloroplast thylakoid membrane; GO:0016021,integral component of membrane; GO:0009522,photosystem I; GO:0009523,photosystem II; GO:0016168,chlorophyll binding; GO:0046872,metal ion binding; GO:0009765,photosynthesis, light harvesting; GO:0018298,protein-chromophore linkage	Chlorophyll A-B binding protein
Cluster-12991.169899	0	0	0	68.38	62.97	113.92	0.58	0	0	0	0	0	1.75	125	186	1	0	0	down	down	--	K08913 light-harvesting complex II chlorophyll a/b binding protein 2 | (RefSeq) chlorophyll a/b-binding protein (A)	chlorophyll a/b-binding protein [Coccomyxa subellipsoidea C-169]	RecName: Full=Chlorophyll a-b binding protein of LHCII type I, chloroplastic; Short=CAB; Short=LHCP; Flags: Precursor;	RecName: Full=Chlorophyll a-b binding protein, chloroplastic {ECO:0000256|RuleBase:RU363080};	--	GO:0009535,chloroplast thylakoid membrane; GO:0016021,integral component of membrane; GO:0009522,photosystem I; GO:0009523,photosystem II; GO:0016168,chlorophyll binding; GO:0046872,metal ion binding; GO:0009765,photosynthesis, light harvesting; GO:0018298,protein-chromophore linkage	Chlorophyll A-B binding protein
Cluster-12991.181601	0	0	0	8.17	7.25	12.45	0	0	0	0	0	0	1.75	125.81	215.09	0	0	0	down	down	--	K08913 light-harvesting complex II chlorophyll a/b binding protein 2 | (RefSeq) hypothetical protein (A)	RecName: Full=Chlorophyll a-b binding protein of LHCII type I, chloroplastic; Short=CAB; Short=LHCP; Flags: Precursor CAA38635.1 chlorophyll a/b-binding protein [Chlamydomonas moewusii]	RecName: Full=Chlorophyll a-b binding protein of LHCII type I, chloroplastic; Short=CAB; Short=LHCP; Flags: Precursor;	RecName: Full=Chlorophyll a-b binding protein, chloroplastic {ECO:0000256|RuleBase:RU363080}; Flags: Fragment;	--	GO:0009535,chloroplast thylakoid membrane; GO:0016021,integral component of membrane; GO:0009522,photosystem I; GO:0009523,photosystem II; GO:0016168,chlorophyll binding; GO:0046872,metal ion binding; GO:0009765,photosynthesis, light harvesting; GO:0018298,protein-chromophore linkage	Chlorophyll A-B binding protein
Cluster-12991.183272	0.1	0	0	2.7	3.23	4.12	0	0	0	1	0	0	1.75	34.39	43	0	0	0	down	down	--	K08913 light-harvesting complex II chlorophyll a/b binding protein 2 | (RefSeq) chlorophyll a/b-binding protein (A)	chlorophyll a/b-binding protein [Coccomyxa subellipsoidea C-169]	RecName: Full=Chlorophyll a-b binding protein of LHCII type I, chloroplastic; Short=CAB; Short=LHCP; Flags: Precursor;	RecName: Full=Chlorophyll a-b binding protein, chloroplastic {ECO:0000256|RuleBase:RU363080};	--	GO:0009535,chloroplast thylakoid membrane; GO:0016021,integral component of membrane; GO:0009522,photosystem I; GO:0009523,photosystem II; GO:0016168,chlorophyll binding; GO:0046872,metal ion binding; GO:0009765,photosynthesis, light harvesting; GO:0018298,protein-chromophore linkage	Chlorophyll A-B binding protein
Cluster-12991.197434	0	0.06	0	4.48	3.81	4.89	0	0	0	0	1	0	1.75	68	87	0	0	0	down	down	--	K08909 light-harvesting complex I chlorophyll a/b binding protein 3 | (RefSeq) light-harvesting chlorophyll a/b-binding protein Lhca2 (A)	light-harvesting chlorophyll a/b-binding protein Lhca2 [Coccomyxa subellipsoidea C-169]	RecName: Full=Chlorophyll a-b binding protein 8, chloroplastic; AltName: Full=LHCI type III CAB-8; Flags: Precursor;	RecName: Full=Chlorophyll a-b binding protein, chloroplastic {ECO:0000256|RuleBase:RU363080};	--	GO:0009941,chloroplast envelope; GO:0009535,chloroplast thylakoid membrane; GO:0016021,integral component of membrane; GO:0009522,photosystem I; GO:0009523,photosystem II; GO:0010287,plastoglobule; GO:0016168,chlorophyll binding; GO:0046872,metal ion binding; GO:0031409,pigment binding; GO:0009768,photosynthesis, light harvesting in photosystem I; GO:0018298,protein-chromophore linkage; GO:000941…	Chlorophyll A-B binding protein
Cluster-12991.203409	0	0	0	2.3	1.98	4.42	0	0	0.07	0	0	0	1.75	29	64	0	0	1	down	down	--	K08911 light-harvesting complex I chlorophyll a/b binding protein 5 | (RefSeq) Chlorophyll a-b binding protein (A)	chlorophyll a/b-binding protein, partial [Coccomyxa subellipsoidea C-169]	RecName: Full=Photosystem I chlorophyll a/b-binding protein 5, chloroplastic {ECO:0000303|PubMed:10366881}; Short=Lhca5 {ECO:0000303|PubMed:10366881}; AltName: Full=LHCI type III LHCA5 {ECO:0000305}; Flags: Precursor;	RecName: Full=Chlorophyll a-b binding protein, chloroplastic {ECO:0000256|RuleBase:RU363080}; Flags: Fragment;	--	GO:0009507,chloroplast; GO:0009941,chloroplast envelope; GO:0009535,chloroplast thylakoid membrane; GO:0016021,integral component of membrane; GO:0016020,membrane; GO:0009782,photosystem I antenna complex; GO:0010287,plastoglobule; GO:0016168,chlorophyll binding; GO:0046872,metal ion binding; GO:0031409,pigment binding; GO:0042803,protein homodimerization activity; GO:0009768,photosynthesis, ligh…	Chlorophyll A-B binding protein
Cluster-12991.206004	0	0	0	6.71	4.17	8	0	0.28	0	0	0	0	1.75	43.66	82	0	3	0	down	down	--	K08912 light-harvesting complex II chlorophyll a/b binding protein 1 | (RefSeq) LHCBM3; light-harvesting complex II chlorophyll a-b binding protein M3 (A)	light-harvesting complex II chlorophyll a-b binding protein M3 [Chlamydomonas reinhardtii]	RecName: Full=Chlorophyll a-b binding protein of LHCII type I, chloroplastic; Short=CAB; Short=LHCP; Flags: Precursor;	RecName: Full=Chlorophyll a-b binding protein, chloroplastic {ECO:0000256|RuleBase:RU363080};	--	GO:0009535,chloroplast thylakoid membrane; GO:0016021,integral component of membrane; GO:0009522,photosystem I; GO:0009523,photosystem II; GO:0016168,chlorophyll binding; GO:0046872,metal ion binding; GO:0009765,photosynthesis, light harvesting; GO:0018298,protein-chromophore linkage	Chlorophyll A-B binding protein
Cluster-12991.20687	0	0	0	21.53	11.6	23.4	0.45	0	0.41	0	0	0	1.75	29	49.99	1	0	1	down	down	--	K08913 light-harvesting complex II chlorophyll a/b binding protein 2 | (RefSeq) chlorophyll a/b-binding protein (A)	chlorophyll a/b-binding protein [Coccomyxa subellipsoidea C-169]	RecName: Full=Chlorophyll a-b binding protein of LHCII type I, chloroplastic; Short=CAB; Short=LHCP; Flags: Precursor;	RecName: Full=Chlorophyll a-b binding protein, chloroplastic {ECO:0000256|RuleBase:RU363080};	--	GO:0009535,chloroplast thylakoid membrane; GO:0016021,integral component of membrane; GO:0009522,photosystem I; GO:0009523,photosystem II; GO:0016168,chlorophyll binding; GO:0046872,metal ion binding; GO:0009765,photosynthesis, light harvesting; GO:0018298,protein-chromophore linkage	Chlorophyll A-B binding protein
Cluster-12991.213510	0	0	0	1.88	0.93	1.73	0	0	0	0	0	0	1.75	22	41	0	0	0	down	down	--	K14172 light-harvesting complex II chlorophyll a/b binding protein 7 | (RefSeq) putative chlorophyll a/b-binding protein (A)	putative chlorophyll a/b-binding protein [Coccomyxa subellipsoidea C-169]	RecName: Full=Chlorophyll a-b binding protein 7, chloroplastic; AltName: Full=Light-harvesting chlorophyll B-binding protein 7; Short=AtLHCB7 {ECO:0000303|PubMed:24119415}; Short=Lhcb7 {ECO:0000305}; Flags: Precursor;	RecName: Full=Chlorophyll a-b binding protein, chloroplastic {ECO:0000256|RuleBase:RU363080};	--	GO:0009941,chloroplast envelope; GO:0009535,chloroplast thylakoid membrane; GO:0016021,integral component of membrane; GO:0009522,photosystem I; GO:0009523,photosystem II; GO:0010287,plastoglobule; GO:0016168,chlorophyll binding; GO:0031409,pigment binding; GO:0009768,photosynthesis, light harvesting in photosystem I; GO:0018298,protein-chromophore linkage; GO:0009637,response to blue light; GO:0…	Chlorophyll A-B binding protein
Cluster-12991.214310	0.11	0	0	1.99	0.6	2.67	0	0.05	0	2	0	0	1.75	11	49	0	1	0	down	down	--	K08909 light-harvesting complex I chlorophyll a/b binding protein 3 | (RefSeq) light-harvesting chlorophyll a/b-binding protein Lhca2 (A)	light-harvesting chlorophyll a/b-binding protein Lhca2 [Coccomyxa subellipsoidea C-169]	RecName: Full=Chlorophyll a-b binding protein 8, chloroplastic; AltName: Full=LHCI type III CAB-8; Flags: Precursor;	RecName: Full=Chlorophyll a-b binding protein, chloroplastic {ECO:0000256|RuleBase:RU363080};	--	GO:0009941,chloroplast envelope; GO:0009535,chloroplast thylakoid membrane; GO:0016021,integral component of membrane; GO:0009522,photosystem I; GO:0009523,photosystem II; GO:0010287,plastoglobule; GO:0016168,chlorophyll binding; GO:0046872,metal ion binding; GO:0031409,pigment binding; GO:0009768,photosynthesis, light harvesting in photosystem I; GO:0018298,protein-chromophore linkage; GO:000941…	Chlorophyll A-B binding protein
Cluster-12991.34708	0	0	0	11.97	3.24	10.49	0.12	0.25	0	0	0	0	1.75	30.06	94.66	1	2.3	0	down	down	--	K08913 light-harvesting complex II chlorophyll a/b binding protein 2 | (RefSeq) chlorophyll a/b-binding protein (A)	chlorophyll a/b-binding protein [Coccomyxa subellipsoidea C-169]	RecName: Full=Chlorophyll a-b binding protein of LHCII type I, chloroplastic; Short=CAB; Short=LHCP; Flags: Precursor;	RecName: Full=Chlorophyll a-b binding protein, chloroplastic {ECO:0000256|RuleBase:RU363080};	--	GO:0009535,chloroplast thylakoid membrane; GO:0016021,integral component of membrane; GO:0009522,photosystem I; GO:0009523,photosystem II; GO:0016168,chlorophyll binding; GO:0046872,metal ion binding; GO:0009765,photosynthesis, light harvesting; GO:0018298,protein-chromophore linkage	Chlorophyll A-B binding protein
Cluster-12991.52099	0	0	0	31.84	32.63	55.95	0.26	0.12	0.25	0	0	0	1.75	270.32	448.68	2	1	2	down	down	--	K08913 light-harvesting complex II chlorophyll a/b binding protein 2 | (RefSeq) chlorophyll a/b-binding protein (A)	chlorophyll a/b-binding protein [Coccomyxa subellipsoidea C-169]	RecName: Full=Chlorophyll a-b binding protein of LHCII type I, chloroplastic; Short=CAB; Short=LHCP; Flags: Precursor;	RecName: Full=Chlorophyll a-b binding protein, chloroplastic {ECO:0000256|RuleBase:RU363080};	--	GO:0009535,chloroplast thylakoid membrane; GO:0016021,integral component of membrane; GO:0009522,photosystem I; GO:0009523,photosystem II; GO:0016168,chlorophyll binding; GO:0046872,metal ion binding; GO:0009765,photosynthesis, light harvesting; GO:0018298,protein-chromophore linkage	Chlorophyll A-B binding protein
Cluster-12991.57384	19.18	19.04	25.68	10.34	6.57	6.68	14.02	13.95	11.64	133	126	186	1.75	50	49	98	108	86	up	false	false	K08916 light-harvesting complex II chlorophyll a/b binding protein 5 | (RefSeq) chlorophyll a-b binding protein CP26, chloroplastic-like (A)	PREDICTED: chlorophyll a-b binding protein CP26, chloroplastic-like [Elaeis guineensis]	RecName: Full=Chlorophyll a-b binding protein CP26, chloroplastic; AltName: Full=LHCB5; AltName: Full=LHCIIc; AltName: Full=Light-harvesting complex II protein 5; Flags: Precursor;	RecName: Full=Chlorophyll a-b binding protein, chloroplastic {ECO:0000256|RuleBase:RU363080};	--	GO:0009507,chloroplast; GO:0009941,chloroplast envelope; GO:0009534,chloroplast thylakoid; GO:0009535,chloroplast thylakoid membrane; GO:0016021,integral component of membrane; GO:0016020,membrane; GO:0009522,photosystem I; GO:0009783,photosystem II antenna complex; GO:0010287,plastoglobule; GO:0009517,PSII associated light-harvesting complex II; GO:0009579,thylakoid; GO:0042651,thylakoid membran…	--
Cluster-12991.61589	39.43	25.23	38.61	9.94	8.85	6.09	12.65	12.58	7.49	41	32	51	1.75	13	7	16	21	11	up	--	up	K08916 light-harvesting complex II chlorophyll a/b binding protein 5 | (RefSeq) chlorophyll a-b binding protein CP26, chloroplastic (A)	PREDICTED: chlorophyll a-b binding protein CP26, chloroplastic isoform X1 [Cucumis sativus]	RecName: Full=Chlorophyll a-b binding protein CP26, chloroplastic; AltName: Full=LHCB5; AltName: Full=LHCIIc; AltName: Full=Light-harvesting complex II protein 5; Flags: Precursor;	RecName: Full=Chlorophyll a-b binding protein, chloroplastic {ECO:0000256|RuleBase:RU363080};	--	GO:0009507,chloroplast; GO:0009941,chloroplast envelope; GO:0009534,chloroplast thylakoid; GO:0009535,chloroplast thylakoid membrane; GO:0016021,integral component of membrane; GO:0016020,membrane; GO:0009522,photosystem I; GO:0009783,photosystem II antenna complex; GO:0010287,plastoglobule; GO:0009517,PSII associated light-harvesting complex II; GO:0009579,thylakoid; GO:0042651,thylakoid membran…	Chlorophyll A-B binding protein
Cluster-12991.7818	0	0	0	3.81	4.84	7.89	0.08	0	0	0	0	0	1.75	62.5	100.49	1	0	0	down	down	--	K08913 light-harvesting complex II chlorophyll a/b binding protein 2 | (RefSeq) chlorophyll a/b-binding protein (A)	chlorophyll a/b-binding protein [Coccomyxa subellipsoidea C-169]	RecName: Full=Chlorophyll a-b binding protein of LHCII type I, chloroplastic; Short=CAB; Short=LHCP; Flags: Precursor;	RecName: Full=Chlorophyll a-b binding protein, chloroplastic {ECO:0000256|RuleBase:RU363080};	--	GO:0009535,chloroplast thylakoid membrane; GO:0016021,integral component of membrane; GO:0009522,photosystem I; GO:0009523,photosystem II; GO:0016168,chlorophyll binding; GO:0046872,metal ion binding; GO:0009765,photosynthesis, light harvesting; GO:0018298,protein-chromophore linkage	Chlorophyll A-B binding protein
Cluster-12991.80787	1.27	1.07	1.4	1.75	2.04	2.55	0.85	1.03	0.53	26	20	29	1.75	44	55	17	22	11	--	down	false	K18010 7-hydroxymethyl chlorophyll a reductase [EC:1.17.7.2] | (RefSeq) 7-hydroxymethyl chlorophyll a reductase, chloroplastic (A)	7-hydroxymethyl chlorophyll a reductase, partial [Egeria densa]	RecName: Full=7-hydroxymethyl chlorophyll a reductase, chloroplastic; EC=1.17.7.2 {ECO:0000250|UniProtKB:Q8GS60}; Flags: Precursor;	SubName: Full=7-hydroxymethyl chlorophyll a reductase {ECO:0000313|EMBL:BAO56870.1}; Flags: Fragment;	--	GO:0009507,chloroplast; GO:0090415,7-hydroxymethyl chlorophyll a reductase activity; GO:0051536,iron-sulfur cluster binding; GO:0046872,metal ion binding; GO:0033354,chlorophyll cycle	--
Cluster-12991.8841	0.1	0	0	5.55	7.3	13.39	0.1	0.09	0	1	0	0	1.75	80.28	144.51	1	1	0	down	down	--	K08913 light-harvesting complex II chlorophyll a/b binding protein 2 | (RefSeq) chlorophyll a/b-binding protein (A)	chlorophyll a/b-binding protein [Coccomyxa subellipsoidea C-169]	RecName: Full=Chlorophyll a-b binding protein of LHCII type I, chloroplastic; Short=CAB; Short=LHCP; Flags: Precursor;	RecName: Full=Chlorophyll a-b binding protein, chloroplastic {ECO:0000256|RuleBase:RU363080};	--	GO:0009535,chloroplast thylakoid membrane; GO:0016021,integral component of membrane; GO:0009522,photosystem I; GO:0009523,photosystem II; GO:0016168,chlorophyll binding; GO:0046872,metal ion binding; GO:0009765,photosynthesis, light harvesting; GO:0018298,protein-chromophore linkage	Chlorophyll A-B binding protein
Cluster-12991.9926	0	0	0	0.98	5.36	2.89	0	0	0	0	0	0	1.75	64.5	34.2	0	0	0	down	down	--	K08913 light-harvesting complex II chlorophyll a/b binding protein 2 | (RefSeq) chlorophyll a/b-binding protein P25 (A)	chlorophyll a/b-binding protein P25 [Coccomyxa subellipsoidea C-169]	RecName: Full=Chlorophyll a-b binding protein, chloroplastic; AltName: Full=LHCII type I CAB; Short=LHCP; Flags: Precursor;	RecName: Full=Chlorophyll a-b binding protein, chloroplastic {ECO:0000256|RuleBase:RU363080};	--	GO:0009941,chloroplast envelope; GO:0009535,chloroplast thylakoid membrane; GO:0016021,integral component of membrane; GO:0009522,photosystem I; GO:0009523,photosystem II; GO:0010287,plastoglobule; GO:0016168,chlorophyll binding; GO:0046872,metal ion binding; GO:0031409,pigment binding; GO:0009768,photosynthesis, light harvesting in photosystem I; GO:0018298,protein-chromophore linkage; GO:000941…	Chlorophyll A-B binding protein
Cluster-13167.1	0	0	0	1.42	0.53	1.74	0	0.08	0	0	0	0	1.75	13.26	43.98	0	2	0	down	down	--	K08916 light-harvesting complex II chlorophyll a/b binding protein 5 | (RefSeq) chlorophyll a/b-binding protein (A)	chlorophyll a/b-binding protein [Coccomyxa subellipsoidea C-169]	RecName: Full=Chlorophyll a-b binding protein CP26, chloroplastic; AltName: Full=LHCB5; AltName: Full=LHCIIc; AltName: Full=Light-harvesting complex II protein 5; Flags: Precursor;	RecName: Full=Chlorophyll a-b binding protein, chloroplastic {ECO:0000256|RuleBase:RU363080};	--	GO:0009507,chloroplast; GO:0009941,chloroplast envelope; GO:0009534,chloroplast thylakoid; GO:0009535,chloroplast thylakoid membrane; GO:0016021,integral component of membrane; GO:0016020,membrane; GO:0009522,photosystem I; GO:0009783,photosystem II antenna complex; GO:0010287,plastoglobule; GO:0009517,PSII associated light-harvesting complex II; GO:0009579,thylakoid; GO:0042651,thylakoid membran…	Chlorophyll A-B binding protein
Cluster-12991.120400	82.73	106.93	101.3	11.91	14.69	15.66	259.7	202.94	290.64	973	1168.85	1217.94	155.95	184.42	193.82	3016.88	2558.21	3529.26	up	up	down	K21568 pinoresinol/lariciresinol reductase [EC:1.23.1.1 1.23.1.2 1.23.1.3 1.23.1.4] | (RefSeq) isoflavone reductase homolog (A)	isoflavone reductase homolog [Dendrobium catenatum]	RecName: Full=Isoflavone reductase homolog; EC=1.3.1.-;	SubName: Full=Isoflavone reductase {ECO:0000313|EMBL:PKU81875.1};	--	GO:0016491,oxidoreductase activity	NmrA-like family
Cluster-12991.121138	39.77	65.84	55.16	11.11	9.55	12.56	158.37	128.17	175.2	572.39	874.6	807.08	176.06	145.6	190.02	2239.44	1955.75	2582.07	up	up	down	K21568 pinoresinol/lariciresinol reductase [EC:1.23.1.1 1.23.1.2 1.23.1.3 1.23.1.4] | (RefSeq) isoflavone reductase homolog (A)	isoflavone reductase homolog [Dendrobium catenatum]	RecName: Full=Isoflavone reductase homolog; EC=1.3.1.-;	SubName: Full=Isoflavone reductase {ECO:0000313|EMBL:PKU81875.1};	--	GO:0016491,oxidoreductase activity	NmrA-like family
Cluster-12991.121355	2.05	4.55	2.23	0.51	1.2	1.42	9.43	5.88	9.06	30.47	62.32	33.64	8.28	18.79	22.16	137.45	92.52	137.65	up	up	down	K21568 pinoresinol/lariciresinol reductase [EC:1.23.1.1 1.23.1.2 1.23.1.3 1.23.1.4] | (RefSeq) isoflavone reductase homolog (A)	isoflavone reductase homolog [Dendrobium catenatum]	RecName: Full=Isoflavone reductase homolog; EC=1.3.1.-;	SubName: Full=Isoflavone reductase {ECO:0000313|EMBL:PKU81875.1};	--	GO:0016491,oxidoreductase activity	NmrA-like family
Cluster-12991.103642	0.4	0.5	0.6	0.27	0.34	0.33	0.84	1.52	1.45	26.18	28.81	38.78	1.75	22.48	22.45	52.53	100.2	93.27	--	up	down	K18010 7-hydroxymethyl chlorophyll a reductase [EC:1.17.7.2] | (RefSeq) 7-hydroxymethyl chlorophyll a reductase, chloroplastic (A)	7-hydroxymethyl chlorophyll a reductase, chloroplastic [Phalaenopsis equestris]	RecName: Full=7-hydroxymethyl chlorophyll a reductase, chloroplastic; EC=1.17.7.2 {ECO:0000250|UniProtKB:Q8GS60}; Flags: Precursor;	SubName: Full=Os04g0320100 protein {ECO:0000313|EMBL:BAS88571.1};	--	GO:0009507,chloroplast; GO:0090415,7-hydroxymethyl chlorophyll a reductase activity; GO:0051536,iron-sulfur cluster binding; GO:0046872,metal ion binding; GO:0033354,chlorophyll cycle	Coenzyme F420 hydrogenase/dehydrogenase, beta subunit N-term
Cluster-12991.111669	0.25	0.78	0.44	0.24	0.3	0.59	1.62	1.34	1.42	15.99	44.31	27.46	1.75	19.68	39.19	98.8	86.66	89.13	--	up	down	K18010 7-hydroxymethyl chlorophyll a reductase [EC:1.17.7.2] | (RefSeq) 7-hydroxymethyl chlorophyll a reductase, chloroplastic (A)	7-hydroxymethyl chlorophyll a reductase, chloroplastic [Phalaenopsis equestris]	RecName: Full=7-hydroxymethyl chlorophyll a reductase, chloroplastic; EC=1.17.7.2 {ECO:0000250|UniProtKB:Q8GS60}; Flags: Precursor;	SubName: Full=Os04g0320100 protein {ECO:0000313|EMBL:BAS88571.1};	--	GO:0009507,chloroplast; GO:0090415,7-hydroxymethyl chlorophyll a reductase activity; GO:0051536,iron-sulfur cluster binding; GO:0046872,metal ion binding; GO:0033354,chlorophyll cycle	Coenzyme F420 hydrogenase/dehydrogenase, beta subunit N-term
Cluster-12991.115317	4.03	8.72	6.39	11.76	11.97	13.93	8.05	4.88	5.14	246.48	479.55	388.98	1.75	755.29	891.23	474.21	304.01	312.45	--	down	false	K18010 7-hydroxymethyl chlorophyll a reductase [EC:1.17.7.2] | (RefSeq) 7-hydroxymethyl chlorophyll a reductase, chloroplastic (A)	7-hydroxymethyl chlorophyll a reductase, chloroplastic [Phalaenopsis equestris]	RecName: Full=7-hydroxymethyl chlorophyll a reductase, chloroplastic; EC=1.17.7.2 {ECO:0000250|UniProtKB:Q8GS60}; Flags: Precursor;	SubName: Full=Uncharacterized protein {ECO:0000313|EnsemblPlants:GSMUA_AchrUn_randomP03050_001};	--	GO:0009507,chloroplast; GO:0090415,7-hydroxymethyl chlorophyll a reductase activity; GO:0051536,iron-sulfur cluster binding; GO:0046872,metal ion binding; GO:0033354,chlorophyll cycle	Coenzyme F420 hydrogenase/dehydrogenase, beta subunit N-term
Cluster-12991.115318	5.73	4.17	6.45	11.62	11.48	9.02	5.22	5.97	3.86	358.31	234.45	401.6	1.75	740.56	590.17	314.39	380.63	240.1	--	down	false	K18010 7-hydroxymethyl chlorophyll a reductase [EC:1.17.7.2] | (RefSeq) 7-hydroxymethyl chlorophyll a reductase, chloroplastic (A)	7-hydroxymethyl chlorophyll a reductase, chloroplastic [Phalaenopsis equestris]	RecName: Full=7-hydroxymethyl chlorophyll a reductase, chloroplastic; EC=1.17.7.2 {ECO:0000250|UniProtKB:Q8GS60}; Flags: Precursor;	SubName: Full=Uncharacterized protein {ECO:0000313|EnsemblPlants:GSMUA_AchrUn_randomP03050_001};	--	GO:0009507,chloroplast; GO:0090415,7-hydroxymethyl chlorophyll a reductase activity; GO:0051536,iron-sulfur cluster binding; GO:0046872,metal ion binding; GO:0033354,chlorophyll cycle	Coenzyme F420 hydrogenase/dehydrogenase, beta subunit N-term
Cluster-12991.79879	0.18	0.46	0.59	1.73	0.86	1.42	1.13	0.69	0.47	8.39	19.21	27.56	1.75	41.3	69.1	50.8	33.17	21.93	down	false	false	K18010 7-hydroxymethyl chlorophyll a reductase [EC:1.17.7.2] | (RefSeq) 7-hydroxymethyl chlorophyll a reductase, chloroplastic (A)	7-hydroxymethyl chlorophyll a reductase, chloroplastic [Phalaenopsis equestris]	RecName: Full=7-hydroxymethyl chlorophyll a reductase, chloroplastic; EC=1.17.7.2 {ECO:0000250|UniProtKB:Q8GS60}; Flags: Precursor;	SubName: Full=Uncharacterized protein {ECO:0000313|EMBL:KQL01766.1, ECO:0000313|EnsemblPlants:Si013988m};	--	GO:0009507,chloroplast; GO:0090415,7-hydroxymethyl chlorophyll a reductase activity; GO:0051536,iron-sulfur cluster binding; GO:0046872,metal ion binding; GO:0033354,chlorophyll cycle	Coenzyme F420 hydrogenase/dehydrogenase, beta subunit C terminus
Cluster-12991.116926	0.11	0.13	0.46	0	0	0	1.25	1.61	1.52	4.16	4.76	18.15	0	0	0	47.92	65.44	60.28	--	up	down	K13266 pterocarpan reductase [EC:1.23.1.-] | (Kazusa) Lj1g3v2124770.1; - (A)	isoflavone reductase-like protein [Dendrobium catenatum]	RecName: Full=Isoflavone reductase-like protein; EC=1.3.1.-; AltName: Full=Pollen allergen Ole e 12.01; AltName: Allergen=Ole e 12.01;	SubName: Full=Eugenol synthase {ECO:0000313|EMBL:AIB06954.1};	--	GO:0005737,cytoplasm; GO:0016491,oxidoreductase activity	NmrA-like family
Cluster-12991.116928	0.14	0.29	0.05	0	0.07	0	1.04	0.35	1.15	4.1	7.54	1.46	0	2.04	0	29.43	10.4	33.5	--	up	false	K13266 pterocarpan reductase [EC:1.23.1.-] | (Kazusa) Lj1g3v2124770.1; - (A)	isoflavone reductase-like protein [Dendrobium catenatum]	RecName: Full=Isoflavone reductase-like protein; EC=1.3.1.-; AltName: Full=Pollen allergen Ole e 12.01; AltName: Allergen=Ole e 12.01;	SubName: Full=Eugenol synthase {ECO:0000313|EMBL:AIB06954.1};	--	GO:0005737,cytoplasm; GO:0016491,oxidoreductase activity	NmrA-like family
Cluster-12991.116929	0.67	1.8	0.76	0.11	0	0.21	4.69	4.16	4.73	9.41	23.28	10.78	1.75	0	3.11	64.66	62.02	67.97	--	up	down	K13266 pterocarpan reductase [EC:1.23.1.-] | (Kazusa) Lj1g3v2124770.1; - (A)	isoflavone reductase-like protein [Dendrobium catenatum]	RecName: Full=Isoflavone reductase homolog P3; EC=1.3.1.-;	SubName: Full=Eugenol synthase {ECO:0000313|EMBL:AIB06954.1};	--	GO:0005737,cytoplasm; GO:0005886,plasma membrane; GO:0016491,oxidoreductase activity; GO:0046686,response to cadmium ion; GO:0006979,response to oxidative stress	NmrA-like family
Cluster-12991.116930	65.99	94.54	66.76	19.82	19.14	37.65	323.42	227.84	387.02	1334.29	1747.7	1361.93	1.75	405.96	798.89	6379	4814.13	7925.74	up	up	down	K13266 pterocarpan reductase [EC:1.23.1.-] | (Kazusa) Lj1g3v2124770.1; - (A)	isoflavone reductase-like protein [Dendrobium catenatum]	RecName: Full=Isoflavone reductase-like protein; EC=1.3.1.-; AltName: Full=Pollen allergen Ole e 12.01; AltName: Allergen=Ole e 12.01;	SubName: Full=Eugenol synthase {ECO:0000313|EMBL:AIB06954.1};	--	GO:0005737,cytoplasm; GO:0016491,oxidoreductase activity	NmrA-like family
Cluster-12991.92050	4.82	6.77	9.78	4.34	4.83	5.85	16.9	16.7	21.69	127.91	163.39	260.91	1.75	133.89	163.05	436.02	459.59	579.69	--	up	down	K21568 pinoresinol/lariciresinol reductase [EC:1.23.1.1 1.23.1.2 1.23.1.3 1.23.1.4] | (RefSeq) isoflavone reductase homolog (A)	isoflavone reductase homolog [Dendrobium catenatum]	RecName: Full=Isoflavone reductase homolog; EC=1.3.1.-;	SubName: Full=RNA exonuclease 1 {ECO:0000313|EMBL:PKU60138.1};	--	GO:0016491,oxidoreductase activity	NmrA-like family
Cluster-12991.123268	34.06	54.45	47.68	24.1	24.08	24.88	51.37	52.44	55.75	35.95	69.92	63.81	1.75	35.82	29	65.85	88.53	82.92	--	up	false	K13260 isoflavone/4'-methoxyisoflavone 2'-hydroxylase [EC:1.14.13.89 1.14.13.53] | (RefSeq) cytochrome P450 family 81 protein (A)	isoflavone 2'-hydroxylase-like [Dendrobium catenatum]	RecName: Full=Cytochrome P450 81E8 {ECO:0000303|PubMed:14617078}; EC=1.14.13.- {ECO:0000305};	SubName: Full=Isoflavone 2'-hydroxylase {ECO:0000313|EMBL:PKU65917.1};	Cytochrome P450 CYP2 subfamily	GO:0016021,integral component of membrane; GO:0020037,heme binding; GO:0005506,iron ion binding; GO:0004497,monooxygenase activity; GO:0016705,oxidoreductase activity, acting on paired donors, with incorporation or reduction of molecular oxygen	Cytochrome P450
Cluster-12991.134065	0.36	0.04	0.2	0.44	0.5	0.34	0.18	0.08	0.08	27.78	2.54	15.75	1.75	40.07	27.2	13.43	6.61	6.29	--	down	--	K13260 isoflavone/4'-methoxyisoflavone 2'-hydroxylase [EC:1.14.14.90 1.14.14.89] | (RefSeq) cytochrome P450 81E8-like (A)	isoflavone 3'-hydroxylase-like [Dendrobium catenatum]	RecName: Full=Cytochrome P450 81D1; EC=1.14.-.-;	SubName: Full=Isoflavone 2'-hydroxylase {ECO:0000313|EMBL:PKU65463.1};	Cytochrome P450 CYP2 subfamily	GO:0016021,integral component of membrane; GO:0016020,membrane; GO:0020037,heme binding; GO:0005506,iron ion binding; GO:0016709,oxidoreductase activity, acting on paired donors, with incorporation or reduction of molecular oxygen, NAD(P)H as one donor, and incorporation of one atom of oxygen; GO:0098542,defense response to other organism; GO:0042343,indole glucosinolate metabolic process; GO:004…	Cytochrome P450
Cluster-12991.164172	1.03	0.14	2.28	5.84	4.79	5.92	0.76	0.28	0	39.18	4.77	86.53	1.75	188.52	235.05	27.94	10.97	0	down	down	false	K23810 (E)-8-carboxylinalool synthase [EC:1.14.14.-] | (RefSeq) geraniol 8-hydroxylase (A)	flavonoid-3',5'-hydroxylase 2, partial [Dendrobium hybrid cultivar]	RecName: Full=Geraniol 8-hydroxylase; EC=1.14.13.152; AltName: Full=Cytochrome P450 76B6; AltName: Full=Geraniol 10-hydroxylase; Short=CrG10H;	SubName: Full=Flavonoid-3',5'-hydroxylase 2 {ECO:0000313|EMBL:AQS95362.1}; Flags: Fragment;	Cytochrome P450 CYP2 subfamily	GO:0005789,endoplasmic reticulum membrane; GO:0016021,integral component of membrane; GO:0102811,geraniol 10-hydroxylase activity; GO:0020037,heme binding; GO:0005506,iron ion binding; GO:0016709,oxidoreductase activity, acting on paired donors, with incorporation or reduction of molecular oxygen, NAD(P)H as one donor, and incorporation of one atom of oxygen; GO:0016099,monoterpenoid biosynthetic…	Cytochrome P450
Cluster-12991.166032	7.98	5.97	10.41	13.64	14.85	11.55	2.88	2.97	1.88	287.29	194.68	375.27	1.75	555.39	435.66	100.52	110	67.69	--	down	up	K23810 (E)-8-carboxylinalool synthase [EC:1.14.14.-] | (RefSeq) geraniol 8-hydroxylase (A)	flavonoid-3',5'-hydroxylase 2, partial [Dendrobium hybrid cultivar]	RecName: Full=Geraniol 8-hydroxylase; EC=1.14.13.152; AltName: Full=Cytochrome P450 76B6; AltName: Full=Geraniol 10-hydroxylase; Short=CrG10H;	SubName: Full=Flavonoid-3',5'-hydroxylase 2 {ECO:0000313|EMBL:AQS95362.1}; Flags: Fragment;	Cytochrome P450 CYP2 subfamily	GO:0005789,endoplasmic reticulum membrane; GO:0016021,integral component of membrane; GO:0102811,geraniol 10-hydroxylase activity; GO:0020037,heme binding; GO:0005506,iron ion binding; GO:0016709,oxidoreductase activity, acting on paired donors, with incorporation or reduction of molecular oxygen, NAD(P)H as one donor, and incorporation of one atom of oxygen; GO:0016099,monoterpenoid biosynthetic…	Cytochrome P450
Cluster-12991.166454	16.36	14.05	17.04	8.13	7.11	7.43	12.95	10.58	16.24	28.87	27.71	35.65	1.75	16.21	14.26	26.02	26.31	36.61	up	false	false	K13260 isoflavone/4'-methoxyisoflavone 2'-hydroxylase [EC:1.14.14.90 1.14.14.89] | (RefSeq) isoflavone 2'-hydroxylase-like (A)	isoflavone 2'-hydroxylase-like [Phalaenopsis equestris]	RecName: Full=Cytochrome P450 81F4 {ECO:0000305}; EC=1.14.-.- {ECO:0000305};	SubName: Full=Isoflavone 2'-hydroxylase {ECO:0000313|EMBL:PKU65918.1};	Cytochrome P450 CYP2 subfamily	GO:0005783,endoplasmic reticulum; GO:0016021,integral component of membrane; GO:0016020,membrane; GO:0020037,heme binding; GO:0005506,iron ion binding; GO:0004497,monooxygenase activity; GO:0016709,oxidoreductase activity, acting on paired donors, with incorporation or reduction of molecular oxygen, NAD(P)H as one donor, and incorporation of one atom of oxygen; GO:0098542,defense response to othe…	Cytochrome P450
Cluster-12991.59020	18.53	11.32	17.35	74.23	77.07	61.48	6.52	6.61	5.31	103	61	102	1.75	478	362.33	37	42	32	down	down	up	K20556 cytochrome P450 family 76 subfamily C | (RefSeq) cytochrome P450 76C4-like (A)	flavonoid-3',5'-hydroxylase 2, partial [Dendrobium hybrid cultivar]	RecName: Full=Cytochrome P450 76C2; EC=1.14.-.-; AltName: Full=Protein YELLOW-LEAF-SPECIFIC GENE 6;	SubName: Full=Flavonoid-3',5'-hydroxylase 2 {ECO:0000313|EMBL:AQS95362.1}; Flags: Fragment;	Cytochrome P450 CYP2 subfamily	GO:0016021,integral component of membrane; GO:0016020,membrane; GO:0020037,heme binding; GO:0005506,iron ion binding; GO:0016709,oxidoreductase activity, acting on paired donors, with incorporation or reduction of molecular oxygen, NAD(P)H as one donor, and incorporation of one atom of oxygen; GO:0044550,secondary metabolite biosynthetic process	Cytochrome P450
Cluster-12991.60709	6.94	3.15	8.83	38.78	37.23	39.33	1.58	0.99	2.07	122.81	51.05	158.06	1.75	693.25	730.39	27.28	18.4	37.27	down	down	up	K23810 (E)-8-carboxylinalool synthase [EC:1.14.14.-] | (RefSeq) geraniol 8-hydroxylase (A)	flavonoid-3',5'-hydroxylase 2, partial [Dendrobium hybrid cultivar]	RecName: Full=Geraniol 8-hydroxylase; EC=1.14.13.152; AltName: Full=Cytochrome P450 76B6; AltName: Full=Geraniol 10-hydroxylase; Short=CrG10H;	SubName: Full=Flavonoid-3',5'-hydroxylase 2 {ECO:0000313|EMBL:AQS95362.1}; Flags: Fragment;	Cytochrome P450 CYP2 subfamily	GO:0005789,endoplasmic reticulum membrane; GO:0016021,integral component of membrane; GO:0102811,geraniol 10-hydroxylase activity; GO:0020037,heme binding; GO:0005506,iron ion binding; GO:0016709,oxidoreductase activity, acting on paired donors, with incorporation or reduction of molecular oxygen, NAD(P)H as one donor, and incorporation of one atom of oxygen; GO:0016099,monoterpenoid biosynthetic…	Cytochrome P450
Cluster-12991.60710	8.24	6.47	5.24	14.59	12.4	13.84	2.31	2.28	1.22	130.19	93.95	83.94	1.75	206.75	229.61	35.72	38.06	19.73	--	down	up	K23810 (E)-8-carboxylinalool synthase [EC:1.14.14.-] | (RefSeq) geraniol 8-hydroxylase (A)	flavonoid-3',5'-hydroxylase 2, partial [Dendrobium hybrid cultivar]	RecName: Full=Geraniol 8-hydroxylase; EC=1.14.13.152; AltName: Full=Cytochrome P450 76B6; AltName: Full=Geraniol 10-hydroxylase; Short=CrG10H;	SubName: Full=Flavonoid-3',5'-hydroxylase 2 {ECO:0000313|EMBL:AQS95362.1}; Flags: Fragment;	Cytochrome P450 CYP2 subfamily	GO:0005789,endoplasmic reticulum membrane; GO:0016021,integral component of membrane; GO:0102811,geraniol 10-hydroxylase activity; GO:0020037,heme binding; GO:0005506,iron ion binding; GO:0016709,oxidoreductase activity, acting on paired donors, with incorporation or reduction of molecular oxygen, NAD(P)H as one donor, and incorporation of one atom of oxygen; GO:0016099,monoterpenoid biosynthetic…	Cytochrome P450
Cluster-12991.206440	0	0	0	4.1	0.55	4.18	0	0	0	0	0	0	1.75	8.98	68	0	0	0	down	down	--	K17290 oxidoreductase [EC:1.1.1.-] | (RefSeq) Oxidoreductase HTATIP2 (A)	chlorophyll a/b-binding protein [Coccomyxa subellipsoidea C-169]	RecName: Full=Desiccation stress protein DSP-22, chloroplastic; Flags: Precursor;	SubName: Full=Chlorophyll a/b-binding protein {ECO:0000313|EMBL:EIE24109.1};	--	GO:0009535,chloroplast thylakoid membrane; GO:0016021,integral component of membrane	Chlorophyll A-B binding protein
Cluster-12991.210230	0	0	0	7.88	1.13	7.05	0	0	0	0	0	0	1.75	19	118.03	0	0	0	down	down	--	K17290 oxidoreductase [EC:1.1.1.-] | (RefSeq) Oxidoreductase HTATIP2 (A)	chlorophyll a/b-binding protein [Coccomyxa subellipsoidea C-169]	RecName: Full=Desiccation stress protein DSP-22, chloroplastic; Flags: Precursor;	SubName: Full=Chlorophyll a/b-binding protein {ECO:0000313|EMBL:EIE24109.1};	--	GO:0009535,chloroplast thylakoid membrane; GO:0016021,integral component of membrane	Chlorophyll A-B binding protein
Cluster-12991.174940	0.65	0.23	1.01	5.38	6.31	4.76	0.14	0.17	0.06	52	16.57	81	1.75	523	401.06	11	13.58	4.49	down	down	up	K02705 photosystem II CP43 chlorophyll apoprotein | (RefSeq) psbC, AT063_gp070; photosystem II 44 kDa protein (A)	photosystem II CP43 chlorophyll apoprotein, partial (plastid) [Chamaedorea seifrizii]	RecName: Full=Photosystem II CP43 reaction center protein {ECO:0000255|HAMAP-Rule:MF_01496}; AltName: Full=PSII 43 kDa protein {ECO:0000255|HAMAP-Rule:MF_01496}; AltName: Full=Protein CP-43 {ECO:0000255|HAMAP-Rule:MF_01496}; Flags: Precursor;	RecName: Full=Photosystem II CP43 reaction center protein {ECO:0000256|SAAS:SAAS00200243}; Flags: Fragment;	--	GO:0009535,chloroplast thylakoid membrane; GO:0016021,integral component of membrane; GO:0009523,photosystem II; GO:0016168,chlorophyll binding; GO:0045156,electron transporter, transferring electrons within the cyclic electron transport pathway of photosynthesis activity; GO:0046872,metal ion binding; GO:0009772,photosynthetic electron transport in photosystem II; GO:0018298,protein-chromophore …	Photosystem II protein
Cluster-12991.206275	0.64	0.12	0.97	1.94	1.79	1.24	0.1	0	0.1	21.73	3.66	33	1.75	63.29	44.27	3.33	0	3.54	--	down	false	K02704 photosystem II CP47 chlorophyll apoprotein | (RefSeq) psbB, DDH38_pgp044; photosystem II 47 kDa protein (A)	photosystem II p680 chlorophyll A apoprotein (chloroplast) [Cymbidium sinense]	RecName: Full=Photosystem II CP47 reaction center protein {ECO:0000255|HAMAP-Rule:MF_01495}; AltName: Full=PSII 47 kDa protein {ECO:0000255|HAMAP-Rule:MF_01495}; AltName: Full=Protein CP-47 {ECO:0000255|HAMAP-Rule:MF_01495};	RecName: Full=Photosystem II CP47 reaction center protein {ECO:0000256|HAMAP-Rule:MF_01495, ECO:0000256|SAAS:SAAS00200267}; AltName: Full=PSII 47 kDa protein {ECO:0000256|HAMAP-Rule:MF_01495}; AltName: Full=Protein CP-47 {ECO:0000256|HAMAP-Rule:MF_01495};	--	GO:0009535,chloroplast thylakoid membrane; GO:0016021,integral component of membrane; GO:0009523,photosystem II; GO:0016168,chlorophyll binding; GO:0045156,electron transporter, transferring electrons within the cyclic electron transport pathway of photosynthesis activity; GO:0009772,photosynthetic electron transport in photosystem II; GO:0018298,protein-chromophore linkage	Photosystem II protein
Cluster-12991.92049	104.67	161.08	137.92	19.37	18.32	19.91	355.77	293.68	454	640.09	948.61	887.08	1.75	124.11	128.95	2207.98	2031.41	2987.31	up	up	down	K21568 pinoresinol/lariciresinol reductase [EC:1.23.1.1 1.23.1.2 1.23.1.3 1.23.1.4] | (RefSeq) isoflavone reductase homolog (A)	isoflavone reductase homolog [Dendrobium catenatum]	RecName: Full=Bifunctional pinoresinol-lariciresinol reductase 2; Short=PLR-Lu2; AltName: Full=(+)-lariciresinol reductase; EC=1.23.1.2; AltName: Full=(+)-pinoresinol reductase; EC=1.23.1.1;	SubName: Full=Uncharacterized protein {ECO:0000313|EMBL:CAN76230.1};	--	GO:0010284,lariciresinol reductase activity; GO:0010283,pinoresinol reductase activity; GO:1902132,(+)-lariciresinol biosynthetic process; GO:1902131,(+)-lariciresinol catabolic process; GO:1902125,(+)-pinoresinol catabolic process; GO:1902138,(-)-secoisolariciresinol biosynthetic process; GO:0009807,lignan biosynthetic process	NmrA-like family
Cluster-12991.58864	2.01	1.73	2.4	2.48	2.53	3.79	0.8	0.84	0.62	17.14	13.91	21.15	1.75	23.34	34.01	6.77	7.79	5.57	--	down	--	--	high chlorophyll fluorescence phenotype 173 [Arabidopsis thaliana]	--	SubName: Full=Uncharacterized protein At2g37660, chloroplastic {ECO:0000313|EMBL:JAT56057.1};	Predicted dehydrogenase	--	--
Cluster-12991.106355	16.74	17.05	17.33	10.56	6.47	9.55	21.25	23.24	27.42	257	241	270	1.75	105	154	320	377	430	up	up	false	K13260 isoflavone/4'-methoxyisoflavone 2'-hydroxylase [EC:1.14.13.89 1.14.13.53] | (RefSeq) cytochrome P450 81E8-like (A)	cytochrome P450 81E8-like [Phalaenopsis equestris]	RecName: Full=Isoflavone 3'-hydroxylase {ECO:0000303|PubMed:14617078}; EC=1.14.13.52 {ECO:0000269|PubMed:14617078}; AltName: Full=Cytochrome P450 81E9 {ECO:0000303|PubMed:14617078}; Flags: Fragment;	SubName: Full=Isoflavone 2'-hydroxylase {ECO:0000313|EMBL:PKU68246.1};	Cytochrome P450 CYP2 subfamily	GO:0005789,endoplasmic reticulum membrane; GO:0016021,integral component of membrane; GO:0020037,heme binding; GO:0005506,iron ion binding; GO:0048000,isoflavone 3'-hydroxylase activity	Cytochrome P450
Cluster-12991.10053	0	0	0	1.51	0.26	1.91	0	0	0	0	0	0	1.75	4	29	0	0	0	down	down	--	K08907 light-harvesting complex I chlorophyll a/b binding protein 1 | (RefSeq) light harvesting complex protein I-20 (A)	light harvesting complex protein I-20 [Coccomyxa subellipsoidea C-169]	RecName: Full=Chlorophyll a-b binding protein 6, chloroplastic; AltName: Full=LHCI-730; AltName: Full=LHCII type III CAB-6; AltName: Full=Light-harvesting complex protein Lhca1 {ECO:0000303|PubMed:10366881}; Flags: Precursor;	RecName: Full=Chlorophyll a-b binding protein, chloroplastic {ECO:0000256|RuleBase:RU363080};	--	GO:0009507,chloroplast; GO:0009941,chloroplast envelope; GO:0009534,chloroplast thylakoid; GO:0009535,chloroplast thylakoid membrane; GO:0016021,integral component of membrane; GO:0016020,membrane; GO:0009522,photosystem I; GO:0010287,plastoglobule; GO:0009579,thylakoid; GO:0016168,chlorophyll binding; GO:0046872,metal ion binding; GO:0031409,pigment binding; GO:0019904,protein domain specific bi…	Chlorophyll A-B binding protein
Cluster-12991.104535	39.48	38.79	31.15	39.55	28.34	23.98	12.35	16.4	20.3	126	127	110	1.75	107	82	42	65	75	--	false	up	K08909 light-harvesting complex I chlorophyll a/b binding protein 3 | (RefSeq) photosystem I chlorophyll a/b-binding protein 3-1, chloroplastic-like (A)	hypothetical protein POPTR_014G198400v3, partial [Populus trichocarpa]	RecName: Full=Chlorophyll a-b binding protein 3, chloroplastic; AltName: Full=LHCII type III CAB-3; Flags: Precursor;	RecName: Full=Chlorophyll a-b binding protein, chloroplastic {ECO:0000256|RuleBase:RU363080};	--	GO:0009535,chloroplast thylakoid membrane; GO:0016021,integral component of membrane; GO:0009522,photosystem I; GO:0009523,photosystem II; GO:0016168,chlorophyll binding; GO:0046872,metal ion binding; GO:0009765,photosynthesis, light harvesting; GO:0018298,protein-chromophore linkage	Chlorophyll A-B binding protein
Cluster-12991.1089	0	0	0	1.54	1.02	1.87	0	0	0	0	0	0	1.75	15.66	28.57	0	0	0	down	down	--	K08911 light-harvesting complex I chlorophyll a/b binding protein 5 | (RefSeq) gon12; light harvesting complex a protein (A)	hypothetical protein GPECTOR_4g710 [Gonium pectorale]	RecName: Full=Chlorophyll a-b binding protein P4, chloroplastic; AltName: Full=LHCI type III CAB-P4; Flags: Precursor;	RecName: Full=Chlorophyll a-b binding protein, chloroplastic {ECO:0000256|RuleBase:RU363080};	--	GO:0009535,chloroplast thylakoid membrane; GO:0016021,integral component of membrane; GO:0009522,photosystem I; GO:0009523,photosystem II; GO:0016168,chlorophyll binding; GO:0046872,metal ion binding; GO:0009765,photosynthesis, light harvesting; GO:0018298,protein-chromophore linkage	Chlorophyll A-B binding protein
Cluster-12991.151125	2.67	1.86	4.31	1.13	0.44	0.37	0.8	1.32	0.38	34	22	56	1.75	6	5	10	18	5	up	--	up	K08907 light-harvesting complex I chlorophyll a/b binding protein 1 | (RefSeq) chlorophyll a-b binding protein 6, chloroplastic (A)	hypothetical protein POPTR_008G041000v3 [Populus trichocarpa]	RecName: Full=Chlorophyll a-b binding protein 6, chloroplastic; AltName: Full=LHCI-730; AltName: Full=LHCII type III CAB-6; AltName: Full=Light-harvesting complex protein Lhca1 {ECO:0000303|PubMed:10366881}; Flags: Precursor;	RecName: Full=Chlorophyll a-b binding protein, chloroplastic {ECO:0000256|RuleBase:RU363080};	--	GO:0009507,chloroplast; GO:0009941,chloroplast envelope; GO:0009534,chloroplast thylakoid; GO:0009535,chloroplast thylakoid membrane; GO:0016021,integral component of membrane; GO:0016020,membrane; GO:0009522,photosystem I; GO:0010287,plastoglobule; GO:0009579,thylakoid; GO:0016168,chlorophyll binding; GO:0046872,metal ion binding; GO:0031409,pigment binding; GO:0019904,protein domain specific bi…	Chlorophyll A-B binding protein
Cluster-12991.15866	0	0.3	0	14.19	9.12	17.81	0.29	0	0	0	1	0	1.75	35	62	1	0	0	down	down	--	K08913 light-harvesting complex II chlorophyll a/b binding protein 2 | (RefSeq) major light-harvesting complex II protein m10 (A)	major light-harvesting complex II protein m10 [Coccomyxa subellipsoidea C-169]	RecName: Full=Chlorophyll a-b binding protein of LHCII type I, chloroplastic; Short=CAB; Short=LHCP; Flags: Precursor;	RecName: Full=Chlorophyll a-b binding protein, chloroplastic {ECO:0000256|RuleBase:RU363080};	--	GO:0009535,chloroplast thylakoid membrane; GO:0016021,integral component of membrane; GO:0009522,photosystem I; GO:0009523,photosystem II; GO:0016168,chlorophyll binding; GO:0046872,metal ion binding; GO:0009765,photosynthesis, light harvesting; GO:0018298,protein-chromophore linkage	Chlorophyll A-B binding protein
Cluster-12991.15985	0	0	0	2.56	3.36	5.77	0.15	0	0	0	0	0	1.75	48	81.52	2	0	0	down	down	--	K08911 light-harvesting complex I chlorophyll a/b binding protein 5 | (RefSeq) light-harvesting complex I protein (A)	light-harvesting complex I protein [Coccomyxa subellipsoidea C-169]	RecName: Full=Chlorophyll a-b binding protein 7, chloroplastic; AltName: Full=LHCI type II CAB-7; Flags: Precursor;	RecName: Full=Chlorophyll a-b binding protein, chloroplastic {ECO:0000256|RuleBase:RU363080};	--	GO:0009941,chloroplast envelope; GO:0009535,chloroplast thylakoid membrane; GO:0016021,integral component of membrane; GO:0009522,photosystem I; GO:0009523,photosystem II; GO:0010287,plastoglobule; GO:0016168,chlorophyll binding; GO:0046872,metal ion binding; GO:0031409,pigment binding; GO:0009768,photosynthesis, light harvesting in photosystem I; GO:0018298,protein-chromophore linkage; GO:000941…	Chlorophyll A-B binding protein
Cluster-12991.164045	0	0	0	64.28	20.97	55.4	0.58	0.25	0.27	0	0	0	1.75	80	191.7	2	1	1	down	down	--	K08913 light-harvesting complex II chlorophyll a/b binding protein 2 | (RefSeq) major light-harvesting complex II protein m10 (A)	major light-harvesting complex II protein m10 [Coccomyxa subellipsoidea C-169]	RecName: Full=Chlorophyll a-b binding protein of LHCII type I, chloroplastic; Short=CAB; Short=LHCP; Flags: Precursor;	RecName: Full=Chlorophyll a-b binding protein, chloroplastic {ECO:0000256|RuleBase:RU363080};	--	GO:0009535,chloroplast thylakoid membrane; GO:0016021,integral component of membrane; GO:0009522,photosystem I; GO:0009523,photosystem II; GO:0016168,chlorophyll binding; GO:0046872,metal ion binding; GO:0009765,photosynthesis, light harvesting; GO:0018298,protein-chromophore linkage	Chlorophyll A-B binding protein
Cluster-12991.164721	0	0.07	0	28.68	11.73	37.26	0.06	0.35	0.06	0	1	0	1.75	199	629	1	6	1	down	down	--	K08907 light-harvesting complex I chlorophyll a/b binding protein 1 | (RefSeq) LHCSR3; stress-related chlorophyll a/b binding protein 3 (A)	hypothetical protein COCSUDRAFT_65904 [Coccomyxa subellipsoidea C-169]	RecName: Full=Chlorophyll a-b binding protein L1818, chloroplastic; Flags: Precursor;	RecName: Full=Chlorophyll a-b binding protein, chloroplastic {ECO:0000256|RuleBase:RU363080};	--	GO:0009535,chloroplast thylakoid membrane; GO:0016021,integral component of membrane; GO:0009522,photosystem I; GO:0009523,photosystem II; GO:0016168,chlorophyll binding; GO:0046872,metal ion binding; GO:0009765,photosynthesis, light harvesting; GO:0018298,protein-chromophore linkage	Chlorophyll A-B binding protein
Cluster-12991.167816	0	0	0	9.61	25.62	10.3	0.26	0	0.24	0	0	0	1.75	217.99	85	2	0	2	down	down	--	K08907 light-harvesting complex I chlorophyll a/b binding protein 1 | (RefSeq) LHCSR3; stress-related chlorophyll a/b binding protein 3 (A)	hypothetical protein COCSUDRAFT_65904 [Coccomyxa subellipsoidea C-169]	RecName: Full=Chlorophyll a-b binding protein L1818, chloroplastic; Flags: Precursor;	RecName: Full=Chlorophyll a-b binding protein, chloroplastic {ECO:0000256|RuleBase:RU363080};	--	GO:0009535,chloroplast thylakoid membrane; GO:0016021,integral component of membrane; GO:0009522,photosystem I; GO:0009523,photosystem II; GO:0016168,chlorophyll binding; GO:0046872,metal ion binding; GO:0009765,photosynthesis, light harvesting; GO:0018298,protein-chromophore linkage	Chlorophyll A-B binding protein
Cluster-12991.184905	0	0	0	3.52	5.62	5.42	0.13	0	0.12	0	0	0	1.75	47.68	44.59	1	0	1	down	down	--	K08913 light-harvesting complex II chlorophyll a/b binding protein 2 | (RefSeq) hypothetical protein (A)	hypothetical protein COCSUDRAFT_28488 [Coccomyxa subellipsoidea C-169]	RecName: Full=Chlorophyll a-b binding protein of LHCII type I, chloroplastic; Short=CAB; Short=LHCP; Flags: Precursor;	RecName: Full=Chlorophyll a-b binding protein, chloroplastic {ECO:0000256|RuleBase:RU363080};	--	GO:0009535,chloroplast thylakoid membrane; GO:0016021,integral component of membrane; GO:0009522,photosystem I; GO:0009523,photosystem II; GO:0016168,chlorophyll binding; GO:0046872,metal ion binding; GO:0009765,photosynthesis, light harvesting; GO:0018298,protein-chromophore linkage	Chlorophyll A-B binding protein
Cluster-12991.201466	0	0	0	3.29	6.05	5.38	0	0	0	0	0	0	1.75	34.54	29	0	0	0	down	down	--	K08913 light-harvesting complex II chlorophyll a/b binding protein 2 | (RefSeq) hypothetical protein (A)	hypothetical protein VOLCADRAFT_81675 [Volvox carteri f. nagariensis]	RecName: Full=Chlorophyll a-b binding protein of LHCII type I, chloroplastic; Short=CAB; Short=LHCP; Flags: Precursor;	RecName: Full=Chlorophyll a-b binding protein, chloroplastic {ECO:0000256|RuleBase:RU363080};	--	GO:0009535,chloroplast thylakoid membrane; GO:0016021,integral component of membrane; GO:0009522,photosystem I; GO:0009523,photosystem II; GO:0016168,chlorophyll binding; GO:0046872,metal ion binding; GO:0009765,photosynthesis, light harvesting; GO:0018298,protein-chromophore linkage	Chlorophyll A-B binding protein
Cluster-12991.207585	0	0	0	42.3	20.45	64.77	0	0	0	0	0	0	1.75	42.61	111.88	0	0	0	down	down	--	K08913 light-harvesting complex II chlorophyll a/b binding protein 2 | (RefSeq) major light-harvesting complex II protein m10 (A)	major light-harvesting complex II protein m10 [Coccomyxa subellipsoidea C-169]	RecName: Full=Chlorophyll a-b binding protein of LHCII type I, chloroplastic; Short=CAB; Short=LHCP; Flags: Precursor;	RecName: Full=Chlorophyll a-b binding protein, chloroplastic {ECO:0000256|RuleBase:RU363080};	--	GO:0009535,chloroplast thylakoid membrane; GO:0016021,integral component of membrane; GO:0009522,photosystem I; GO:0009523,photosystem II; GO:0016168,chlorophyll binding; GO:0046872,metal ion binding; GO:0009765,photosynthesis, light harvesting; GO:0018298,protein-chromophore linkage	Chlorophyll A-B binding protein
Cluster-12991.209004	0	0	0	1.27	0.34	1.78	0	0.05	0	0	0	0	1.75	6.48	33.54	0	1	0	down	down	--	K08915 light-harvesting complex II chlorophyll a/b binding protein 4 | (RefSeq) hypothetical protein (A)	hypothetical protein COCSUDRAFT_67011 [Coccomyxa subellipsoidea C-169]	RecName: Full=Chlorophyll a-b binding protein CP29; AltName: Full=Lhcbm4;	RecName: Full=Chlorophyll a-b binding protein, chloroplastic {ECO:0000256|RuleBase:RU363080};	--	GO:0016021,integral component of membrane; GO:0009522,photosystem I; GO:0009523,photosystem II; GO:0009503,thylakoid light-harvesting complex; GO:0016168,chlorophyll binding; GO:0046872,metal ion binding; GO:0009765,photosynthesis, light harvesting; GO:0018298,protein-chromophore linkage	Chlorophyll A-B binding protein
Cluster-12991.212099	0	0	0	3.04	2.99	5.45	0	0	0	0	0	0	1.75	21.43	37.47	0	0	0	down	down	--	K08907 light-harvesting complex I chlorophyll a/b binding protein 1 | (RefSeq) LHCSR3; stress-related chlorophyll a/b binding protein 3 (A)	hypothetical protein COCSUDRAFT_65904 [Coccomyxa subellipsoidea C-169]	RecName: Full=Chlorophyll a-b binding protein L1818, chloroplastic; Flags: Precursor;	RecName: Full=Chlorophyll a-b binding protein, chloroplastic {ECO:0000256|RuleBase:RU363080};	--	GO:0009535,chloroplast thylakoid membrane; GO:0016021,integral component of membrane; GO:0009522,photosystem I; GO:0009523,photosystem II; GO:0016168,chlorophyll binding; GO:0046872,metal ion binding; GO:0009765,photosynthesis, light harvesting; GO:0018298,protein-chromophore linkage	Chlorophyll A-B binding protein
Cluster-12991.213834	0	0	0	1.99	0.06	1.56	0.07	0	0	0	0	0	1.75	1	24	1	0	0	down	down	--	K08911 light-harvesting complex I chlorophyll a/b binding protein 5 | (RefSeq) light-harvesting complex I protein (A)	light-harvesting complex I protein [Coccomyxa subellipsoidea C-169]	RecName: Full=Chlorophyll a-b binding protein 7, chloroplastic; AltName: Full=LHCI type II CAB-7; Flags: Precursor;	RecName: Full=Chlorophyll a-b binding protein, chloroplastic {ECO:0000256|RuleBase:RU363080};	--	GO:0009941,chloroplast envelope; GO:0009535,chloroplast thylakoid membrane; GO:0016021,integral component of membrane; GO:0009522,photosystem I; GO:0009523,photosystem II; GO:0010287,plastoglobule; GO:0016168,chlorophyll binding; GO:0046872,metal ion binding; GO:0031409,pigment binding; GO:0009768,photosynthesis, light harvesting in photosystem I; GO:0018298,protein-chromophore linkage; GO:000941…	Chlorophyll A-B binding protein
Cluster-12991.215765	0	0	0	7.75	26.17	9.34	0	0.17	0	0	0	0	1.75	145.74	49	0	1	0	down	down	--	K08907 light-harvesting complex I chlorophyll a/b binding protein 1 | (RefSeq) LHCSR3; stress-related chlorophyll a/b binding protein 3 (A)	hypothetical protein COCSUDRAFT_65904 [Coccomyxa subellipsoidea C-169]	RecName: Full=Chlorophyll a-b binding protein L1818, chloroplastic; Flags: Precursor;	RecName: Full=Chlorophyll a-b binding protein, chloroplastic {ECO:0000256|RuleBase:RU363080};	--	GO:0009535,chloroplast thylakoid membrane; GO:0016021,integral component of membrane; GO:0009522,photosystem I; GO:0009523,photosystem II; GO:0016168,chlorophyll binding; GO:0046872,metal ion binding; GO:0009765,photosynthesis, light harvesting; GO:0018298,protein-chromophore linkage	Chlorophyll A-B binding protein
Cluster-12991.26604	0	0	0	7.61	5.32	14.37	0	0	0.49	0	0	0	1.75	33.73	86.81	0	0	3	down	down	--	K08907 light-harvesting complex I chlorophyll a/b binding protein 1 | (RefSeq) LHCSR3; stress-related chlorophyll a/b binding protein 3 (A)	hypothetical protein COCSUDRAFT_65904 [Coccomyxa subellipsoidea C-169]	RecName: Full=Chlorophyll a-b binding protein L1818, chloroplastic; Flags: Precursor;	RecName: Full=Chlorophyll a-b binding protein, chloroplastic {ECO:0000256|RuleBase:RU363080};	--	GO:0009535,chloroplast thylakoid membrane; GO:0016021,integral component of membrane; GO:0009522,photosystem I; GO:0009523,photosystem II; GO:0016168,chlorophyll binding; GO:0046872,metal ion binding; GO:0009765,photosynthesis, light harvesting; GO:0018298,protein-chromophore linkage	Chlorophyll A-B binding protein
Cluster-12991.29481	0	0	0	15.39	5.9	7.88	0	0.22	0	0	0	0	1.75	26	32	0	1	0	down	down	--	K08913 light-harvesting complex II chlorophyll a/b binding protein 2 | (RefSeq) major light-harvesting complex II protein m10 (A)	major light-harvesting complex II protein m10 [Coccomyxa subellipsoidea C-169]	RecName: Full=Chlorophyll a-b binding protein of LHCII type I, chloroplastic; Short=CAB; Short=LHCP; Flags: Precursor;	RecName: Full=Chlorophyll a-b binding protein, chloroplastic {ECO:0000256|RuleBase:RU363080};	--	GO:0009535,chloroplast thylakoid membrane; GO:0016021,integral component of membrane; GO:0009522,photosystem I; GO:0009523,photosystem II; GO:0016168,chlorophyll binding; GO:0046872,metal ion binding; GO:0009765,photosynthesis, light harvesting; GO:0018298,protein-chromophore linkage	Chlorophyll A-B binding protein
Cluster-12991.30029	0	0	0	41.11	17.87	50.46	0	0	0.46	0	0	0	1.75	39	92	0	0	1	down	down	--	K08913 light-harvesting complex II chlorophyll a/b binding protein 2 | (RefSeq) putative chlorophyll a/b-binding protein, chloroplast precursor (A)	hypothetical protein VOLCADRAFT_69878 [Volvox carteri f. nagariensis]	RecName: Full=Chlorophyll a-b binding protein of LHCII type I, chloroplastic; Short=CAB; Short=LHCP; Flags: Precursor;	RecName: Full=Chlorophyll a-b binding protein, chloroplastic {ECO:0000256|RuleBase:RU363080}; Flags: Fragment;	--	GO:0009535,chloroplast thylakoid membrane; GO:0016021,integral component of membrane; GO:0009522,photosystem I; GO:0009523,photosystem II; GO:0016168,chlorophyll binding; GO:0046872,metal ion binding; GO:0009765,photosynthesis, light harvesting; GO:0018298,protein-chromophore linkage	Chlorophyll A-B binding protein
Cluster-12991.3709	0	0	0	1.92	14.72	7.42	0	0	0	0	0	0	1.75	49	22	0	0	0	down	down	--	K08913 light-harvesting complex II chlorophyll a/b binding protein 2 | (RefSeq) major light-harvesting complex II protein m10 (A)	major light-harvesting complex II protein m10 [Coccomyxa subellipsoidea C-169]	RecName: Full=Chlorophyll a-b binding protein of LHCII type I, chloroplastic; Short=CAB; Short=LHCP; Flags: Precursor;	RecName: Full=Chlorophyll a-b binding protein, chloroplastic {ECO:0000256|RuleBase:RU363080}; Flags: Fragment;	--	GO:0009535,chloroplast thylakoid membrane; GO:0016021,integral component of membrane; GO:0009522,photosystem I; GO:0009523,photosystem II; GO:0016168,chlorophyll binding; GO:0046872,metal ion binding; GO:0009765,photosynthesis, light harvesting; GO:0018298,protein-chromophore linkage	Chlorophyll A-B binding protein
Cluster-12991.47215	0	0	0	4.79	1.74	4.49	0	0	0	0	0	0	1.75	14.84	37.06	0	0	0	down	down	--	K08907 light-harvesting complex I chlorophyll a/b binding protein 1 | (RefSeq) LHCSR3; stress-related chlorophyll a/b binding protein 3 (A)	hypothetical protein COCSUDRAFT_65904 [Coccomyxa subellipsoidea C-169]	RecName: Full=Chlorophyll a-b binding protein L1818, chloroplastic; Flags: Precursor;	RecName: Full=Chlorophyll a-b binding protein, chloroplastic {ECO:0000256|RuleBase:RU363080};	--	GO:0009535,chloroplast thylakoid membrane; GO:0016021,integral component of membrane; GO:0009522,photosystem I; GO:0009523,photosystem II; GO:0016168,chlorophyll binding; GO:0046872,metal ion binding; GO:0009765,photosynthesis, light harvesting; GO:0018298,protein-chromophore linkage	Chlorophyll A-B binding protein
Cluster-12991.47216	0	0	0	4.16	2.52	4.97	0	0	0	0	0	0	1.75	13	24	0	0	0	down	down	--	K08907 light-harvesting complex I chlorophyll a/b binding protein 1 | (RefSeq) LHCSR3; stress-related chlorophyll a/b binding protein 3 (A)	hypothetical protein COCSUDRAFT_65904 [Coccomyxa subellipsoidea C-169]	RecName: Full=Chlorophyll a-b binding protein L1818, chloroplastic; Flags: Precursor;	RecName: Full=Chlorophyll a-b binding protein, chloroplastic {ECO:0000256|RuleBase:RU363080};	--	GO:0009535,chloroplast thylakoid membrane; GO:0016021,integral component of membrane; GO:0009522,photosystem I; GO:0009523,photosystem II; GO:0016168,chlorophyll binding; GO:0046872,metal ion binding; GO:0009765,photosynthesis, light harvesting; GO:0018298,protein-chromophore linkage	Chlorophyll A-B binding protein
Cluster-12991.5075	0	0	0	1.9	1.44	3.01	0	0	0	0	0	0	1.75	29.78	62.48	0	0	0	down	down	--	K08915 light-harvesting complex II chlorophyll a/b binding protein 4 | (RefSeq) hypothetical protein (A)	hypothetical protein COCSUDRAFT_67011 [Coccomyxa subellipsoidea C-169]	RecName: Full=Chlorophyll a-b binding protein CP29; AltName: Full=Lhcbm4;	RecName: Full=Chlorophyll a-b binding protein, chloroplastic {ECO:0000256|RuleBase:RU363080};	--	GO:0016021,integral component of membrane; GO:0009522,photosystem I; GO:0009523,photosystem II; GO:0009503,thylakoid light-harvesting complex; GO:0016168,chlorophyll binding; GO:0046872,metal ion binding; GO:0009765,photosynthesis, light harvesting; GO:0018298,protein-chromophore linkage	Chlorophyll A-B binding protein
Cluster-12991.55386	0	0	0	39.39	31.11	62.45	0	0	0.31	0	0	0	1.75	205.01	392.76	0	0	2	down	down	--	K08907 light-harvesting complex I chlorophyll a/b binding protein 1 | (RefSeq) LHCSR3; stress-related chlorophyll a/b binding protein 3 (A)	hypothetical protein COCSUDRAFT_65904 [Coccomyxa subellipsoidea C-169]	RecName: Full=Chlorophyll a-b binding protein L1818, chloroplastic; Flags: Precursor;	RecName: Full=Chlorophyll a-b binding protein, chloroplastic {ECO:0000256|RuleBase:RU363080};	--	GO:0009535,chloroplast thylakoid membrane; GO:0016021,integral component of membrane; GO:0009522,photosystem I; GO:0009523,photosystem II; GO:0016168,chlorophyll binding; GO:0046872,metal ion binding; GO:0009765,photosynthesis, light harvesting; GO:0018298,protein-chromophore linkage	Chlorophyll A-B binding protein
Cluster-12991.55949	0	0	0	51	8.93	39.91	0.06	0	0.12	0	0	0	1.75	149	662	1	0	2	down	down	--	K08907 light-harvesting complex I chlorophyll a/b binding protein 1 | (RefSeq) LHCSR3; stress-related chlorophyll a/b binding protein 3 (A)	hypothetical protein COCSUDRAFT_65904 [Coccomyxa subellipsoidea C-169]	RecName: Full=Chlorophyll a-b binding protein L1818, chloroplastic; Flags: Precursor;	RecName: Full=Chlorophyll a-b binding protein, chloroplastic {ECO:0000256|RuleBase:RU363080};	--	GO:0009535,chloroplast thylakoid membrane; GO:0016021,integral component of membrane; GO:0009522,photosystem I; GO:0009523,photosystem II; GO:0016168,chlorophyll binding; GO:0046872,metal ion binding; GO:0009765,photosynthesis, light harvesting; GO:0018298,protein-chromophore linkage	Chlorophyll A-B binding protein
Cluster-12991.58713	0	0	0	63.42	52.75	113.97	0.12	0	0.23	0	0	0	1.75	473.66	994.76	1	0	2	down	down	--	K08907 light-harvesting complex I chlorophyll a/b binding protein 1 | (RefSeq) LHCSR3; stress-related chlorophyll a/b binding protein 3 (A)	hypothetical protein COCSUDRAFT_65904 [Coccomyxa subellipsoidea C-169]	RecName: Full=Chlorophyll a-b binding protein L1818, chloroplastic; Flags: Precursor;	RecName: Full=Chlorophyll a-b binding protein, chloroplastic {ECO:0000256|RuleBase:RU363080};	--	GO:0009535,chloroplast thylakoid membrane; GO:0016021,integral component of membrane; GO:0009522,photosystem I; GO:0009523,photosystem II; GO:0016168,chlorophyll binding; GO:0046872,metal ion binding; GO:0009765,photosynthesis, light harvesting; GO:0018298,protein-chromophore linkage	Chlorophyll A-B binding protein
Cluster-12991.66896	0.83	0.55	0.97	0.91	0.97	1.01	0.13	0.37	0.18	64.67	38.66	74.67	1.75	77.88	82.15	9.38	28.81	14.17	--	down	up	K02690 photosystem I P700 chlorophyll a apoprotein A2 | (RefSeq) psaB, DDH38_pgp070; photosystem I P700 chlorophyll a apoprotein A2 (A)	'photosystem I P700 apoprotein A1 (chloroplast) [Vicia sativa]	RecName: Full=Photosystem I P700 chlorophyll a apoprotein A2 {ECO:0000255|HAMAP-Rule:MF_00482}; EC=1.97.1.12 {ECO:0000255|HAMAP-Rule:MF_00482}; AltName: Full=PSI-B {ECO:0000255|HAMAP-Rule:MF_00482}; AltName: Full=PsaB {ECO:0000255|HAMAP-Rule:MF_00482};	RecName: Full=Photosystem I P700 chlorophyll a apoprotein A1 {ECO:0000256|HAMAP-Rule:MF_00458}; EC=1.97.1.12 {ECO:0000256|HAMAP-Rule:MF_00458}; AltName: Full=PSI-A {ECO:0000256|HAMAP-Rule:MF_00458}; AltName: Full=PsaA {ECO:0000256|HAMAP-Rule:MF_00458};	--	GO:0009535,chloroplast thylakoid membrane; GO:0016021,integral component of membrane; GO:0009522,photosystem I; GO:0051539,4 iron, 4 sulfur cluster binding; GO:0016168,chlorophyll binding; GO:0046872,metal ion binding; GO:0016491,oxidoreductase activity; GO:0015979,photosynthesis; GO:0018298,protein-chromophore linkage	Photosystem I psaA/psaB protein
Cluster-12991.7863	0	0	0	2.27	1.49	2.66	0	0	0	0	0	0	1.75	28.48	50.87	0	0	0	down	down	--	K08915 light-harvesting complex II chlorophyll a/b binding protein 4 | (RefSeq) hypothetical protein (A)	hypothetical protein COCSUDRAFT_67011 [Coccomyxa subellipsoidea C-169]	RecName: Full=Chlorophyll a-b binding protein CP29; AltName: Full=Lhcbm4;	RecName: Full=Chlorophyll a-b binding protein, chloroplastic {ECO:0000256|RuleBase:RU363080};	--	GO:0016021,integral component of membrane; GO:0009522,photosystem I; GO:0009523,photosystem II; GO:0009503,thylakoid light-harvesting complex; GO:0016168,chlorophyll binding; GO:0046872,metal ion binding; GO:0009765,photosynthesis, light harvesting; GO:0018298,protein-chromophore linkage	Chlorophyll A-B binding protein
Cluster-12991.8974	0	0	0	0.94	3.14	13.42	0	0	0.22	0	0	0	1.75	29.95	124.65	0	0	2	down	down	--	K08907 light-harvesting complex I chlorophyll a/b binding protein 1 | (RefSeq) LHCSR3; stress-related chlorophyll a/b binding protein 3 (A)	hypothetical protein COCSUDRAFT_65904 [Coccomyxa subellipsoidea C-169]	RecName: Full=Chlorophyll a-b binding protein L1818, chloroplastic; Flags: Precursor;	RecName: Full=Chlorophyll a-b binding protein, chloroplastic {ECO:0000256|RuleBase:RU363080};	--	GO:0009535,chloroplast thylakoid membrane; GO:0016021,integral component of membrane; GO:0009522,photosystem I; GO:0009523,photosystem II; GO:0016168,chlorophyll binding; GO:0046872,metal ion binding; GO:0009765,photosynthesis, light harvesting; GO:0018298,protein-chromophore linkage	Chlorophyll A-B binding protein
Cluster-18966.0	0	0	0	2.02	1.02	2.96	0	0	0	0	0	0	1.75	16	46.31	0	0	0	down	down	--	K08911 light-harvesting complex I chlorophyll a/b binding protein 5 | (RefSeq) light-harvesting complex I protein (A)	light-harvesting complex I protein [Coccomyxa subellipsoidea C-169]	RecName: Full=Chlorophyll a-b binding protein 7, chloroplastic; AltName: Full=LHCI type II CAB-7; Flags: Precursor;	RecName: Full=Chlorophyll a-b binding protein, chloroplastic {ECO:0000256|RuleBase:RU363080};	--	GO:0009941,chloroplast envelope; GO:0009535,chloroplast thylakoid membrane; GO:0016021,integral component of membrane; GO:0009522,photosystem I; GO:0009523,photosystem II; GO:0010287,plastoglobule; GO:0016168,chlorophyll binding; GO:0046872,metal ion binding; GO:0031409,pigment binding; GO:0009768,photosynthesis, light harvesting in photosystem I; GO:0018298,protein-chromophore linkage; GO:000941…	Chlorophyll A-B binding protein
Cluster-7574.0	0	0	0	1.1	1.58	1.59	0	0	0	0	0	0	1.75	22	21.88	0	0	0	down	down	--	K08911 light-harvesting complex I chlorophyll a/b binding protein 5 | (RefSeq) gon12; light harvesting complex a protein (A)	hypothetical protein GPECTOR_4g710 [Gonium pectorale]	RecName: Full=Chlorophyll a-b binding protein P4, chloroplastic; AltName: Full=LHCI type III CAB-P4; Flags: Precursor;	RecName: Full=Chlorophyll a-b binding protein, chloroplastic {ECO:0000256|RuleBase:RU363080};	--	GO:0009535,chloroplast thylakoid membrane; GO:0016021,integral component of membrane; GO:0009522,photosystem I; GO:0009523,photosystem II; GO:0016168,chlorophyll binding; GO:0046872,metal ion binding; GO:0009765,photosynthesis, light harvesting; GO:0018298,protein-chromophore linkage	Chlorophyll A-B binding protein
Cluster-12991.109370	9.88	5.91	8.83	0.93	0.03	0.8	10.99	5.44	11.54	312.86	169.6	280.06	1.75	1.05	26.46	337.27	177.54	366.26	up	up	false	K23260 scopoletin glucosyltransferase [EC:2.4.1.128] | (RefSeq) scopoletin glucosyltransferase-like (A)	scopoletin glucosyltransferase-like [Dendrobium catenatum]	RecName: Full=Scopoletin glucosyltransferase; EC=2.4.1.128; AltName: Full=Phenylpropanoid:glucosyltransferase 1;	SubName: Full=UDP-glucose flavonoid 3-O-glucosyltransferase 7 {ECO:0000313|EMBL:PKU84774.1};	UDP-glucuronosyl and UDP-glucosyl transferase	GO:0042802,identical protein binding; GO:0050275,scopoletin glucosyltransferase activity; GO:0008152,metabolic process	UDP-glucoronosyl and UDP-glucosyl transferase
Cluster-12991.120636	141.22	158.66	162.79	70.16	62.88	63.08	107.85	93.35	86.49	4926	5010.94	5684.98	1.75	2277.98	2305.31	3642.98	3351.64	3021	up	false	false	K23260 scopoletin glucosyltransferase [EC:2.4.1.128] | (RefSeq) scopoletin glucosyltransferase-like (A)	scopoletin glucosyltransferase-like [Phalaenopsis equestris]	RecName: Full=Scopoletin glucosyltransferase; EC=2.4.1.128; AltName: Full=Phenylpropanoid:glucosyltransferase 1;	SubName: Full=UDP-glucose flavonoid 3-O-glucosyltransferase 7 {ECO:0000313|EMBL:PKU69076.1};	UDP-glucuronosyl and UDP-glucosyl transferase	GO:0042802,identical protein binding; GO:0050275,scopoletin glucosyltransferase activity; GO:0008152,metabolic process	UDP-glucoronosyl and UDP-glucosyl transferase
Cluster-12991.127738	0.01	1.81	0.05	0	0	0	0.35	0.83	1.26	0.16	52.47	1.53	1.75	0	0	10.86	27.43	40.46	--	up	false	K23260 scopoletin glucosyltransferase [EC:2.4.1.128] | (RefSeq) scopoletin glucosyltransferase-like (A)	scopoletin glucosyltransferase-like [Dendrobium catenatum]	RecName: Full=Scopoletin glucosyltransferase; EC=2.4.1.128; AltName: Full=Phenylpropanoid:glucosyltransferase 1;	SubName: Full=UDP-glucose flavonoid 3-O-glucosyltransferase 7 {ECO:0000313|EMBL:PKU84774.1};	UDP-glucuronosyl and UDP-glucosyl transferase	GO:0042802,identical protein binding; GO:0050275,scopoletin glucosyltransferase activity; GO:0008152,metabolic process	UDP-glucoronosyl and UDP-glucosyl transferase
Cluster-12991.128468	3.37	7.69	2.47	0	0	0	8.33	6.57	8.95	116.15	240.18	85.33	1.75	0.01	0	278.44	233.27	309.12	up	up	false	K23260 scopoletin glucosyltransferase [EC:2.4.1.128] | (RefSeq) scopoletin glucosyltransferase-like (A)	scopoletin glucosyltransferase-like [Dendrobium catenatum]	RecName: Full=Scopoletin glucosyltransferase; EC=2.4.1.128; AltName: Full=Phenylpropanoid:glucosyltransferase 1;	SubName: Full=UDP-glucose flavonoid 3-O-glucosyltransferase 7 {ECO:0000313|EMBL:PKU84774.1};	UDP-glucuronosyl and UDP-glucosyl transferase	GO:0042802,identical protein binding; GO:0050275,scopoletin glucosyltransferase activity; GO:0008152,metabolic process	UDP-glucoronosyl and UDP-glucosyl transferase
Cluster-12991.139907	7.21	15.31	14.3	0	0.47	0	20.75	23.16	17.33	248.54	477.85	493.58	1.75	17	0	692.49	821.66	598.31	up	up	false	K23260 scopoletin glucosyltransferase [EC:2.4.1.128] | (RefSeq) scopoletin glucosyltransferase-like (A)	scopoletin glucosyltransferase-like [Dendrobium catenatum]	RecName: Full=Scopoletin glucosyltransferase; EC=2.4.1.128; AltName: Full=Phenylpropanoid:glucosyltransferase 1;	SubName: Full=UDP-glucose flavonoid 3-O-glucosyltransferase 7 {ECO:0000313|EMBL:PKU84774.1};	UDP-glucuronosyl and UDP-glucosyl transferase	GO:0042802,identical protein binding; GO:0050275,scopoletin glucosyltransferase activity; GO:0008152,metabolic process	UDP-glucoronosyl and UDP-glucosyl transferase
Cluster-12991.145246	13.62	12.26	8.59	5.15	4.38	6.65	6.74	8.16	9.01	379	310	240	1.75	127	194	182	235	252	up	false	false	K23260 scopoletin glucosyltransferase [EC:2.4.1.128] | (RefSeq) scopoletin glucosyltransferase-like (A)	scopoletin glucosyltransferase-like [Dendrobium catenatum]	RecName: Full=Scopoletin glucosyltransferase; EC=2.4.1.128; AltName: Full=Phenylpropanoid:glucosyltransferase 1;	SubName: Full=UDP-glucose flavonoid 3-O-glucosyltransferase 7 {ECO:0000313|EMBL:PKU84772.1};	UDP-glucuronosyl and UDP-glucosyl transferase	GO:0042802,identical protein binding; GO:0050275,scopoletin glucosyltransferase activity; GO:0008152,metabolic process	UDP-glucoronosyl and UDP-glucosyl transferase
Cluster-12991.154845	4.17	3.43	3.99	0.03	0.26	0.33	3.63	3.91	5.35	122	91	117	1.75	8	10	103	118	157	up	up	false	K23260 scopoletin glucosyltransferase [EC:2.4.1.128] | (RefSeq) scopoletin glucosyltransferase-like (A)	scopoletin glucosyltransferase-like [Dendrobium catenatum]	RecName: Full=Scopoletin glucosyltransferase; EC=2.4.1.128; AltName: Full=Phenylpropanoid:glucosyltransferase 1;	SubName: Full=UDP-glucose flavonoid 3-O-glucosyltransferase 7 {ECO:0000313|EMBL:PKU69076.1};	UDP-glucuronosyl and UDP-glucosyl transferase	GO:0042802,identical protein binding; GO:0050275,scopoletin glucosyltransferase activity; GO:0008152,metabolic process	UDP-glucoronosyl and UDP-glucosyl transferase
Cluster-12991.63895	0.77	2.58	1.56	1.99	2.02	2.24	4.62	5.84	3.89	7.65	24.12	16.04	1.75	21.73	23.59	45.78	63.18	40.46	--	up	down	K23260 scopoletin glucosyltransferase [EC:2.4.1.128] | (RefSeq) scopoletin glucosyltransferase-like (A)	scopoletin glucosyltransferase-like, partial [Phalaenopsis equestris]	RecName: Full=Scopoletin glucosyltransferase; EC=2.4.1.128; AltName: Full=Phenylpropanoid:glucosyltransferase 1;	SubName: Full=UDP-glucose flavonoid 3-O-glucosyltransferase 7 {ECO:0000313|EMBL:PKU84772.1};	UDP-glucuronosyl and UDP-glucosyl transferase	GO:0042802,identical protein binding; GO:0050275,scopoletin glucosyltransferase activity; GO:0008152,metabolic process	UDP-glucoronosyl and UDP-glucosyl transferase
Cluster-12991.63896	3.41	1.73	0.51	9.44	9.7	12.85	1.61	0.25	0.78	99.26	45.73	14.79	1.75	294.06	391.95	45.51	7.66	22.91	down	down	false	K23260 scopoletin glucosyltransferase [EC:2.4.1.128] | (RefSeq) scopoletin glucosyltransferase-like (A)	scopoletin glucosyltransferase-like [Dendrobium catenatum]	RecName: Full=Scopoletin glucosyltransferase; EC=2.4.1.128; AltName: Full=Phenylpropanoid:glucosyltransferase 1;	SubName: Full=UDP-glucose flavonoid 3-O-glucosyltransferase 7 {ECO:0000313|EMBL:PKU84774.1};	UDP-glucuronosyl and UDP-glucosyl transferase	GO:0042802,identical protein binding; GO:0050275,scopoletin glucosyltransferase activity; GO:0008152,metabolic process	UDP-glucoronosyl and UDP-glucosyl transferase
Cluster-12991.81364	0.01	3.28	0.27	0	0.22	0	0.75	2.81	2.53	0.39	94.88	8.57	1.75	7.15	0	23.12	92.31	80.98	--	up	false	K23260 scopoletin glucosyltransferase [EC:2.4.1.128] | (RefSeq) scopoletin glucosyltransferase-like (A)	scopoletin glucosyltransferase-like [Dendrobium catenatum]	RecName: Full=Scopoletin glucosyltransferase; EC=2.4.1.128; AltName: Full=Phenylpropanoid:glucosyltransferase 1;	SubName: Full=UDP-glucose flavonoid 3-O-glucosyltransferase 7 {ECO:0000313|EMBL:PKU84774.1};	UDP-glucuronosyl and UDP-glucosyl transferase	GO:0042802,identical protein binding; GO:0050275,scopoletin glucosyltransferase activity; GO:0008152,metabolic process	UDP-glucoronosyl and UDP-glucosyl transferase
Cluster-12991.102672	3.74	5.08	4.16	11.48	12.37	10.21	11.91	7.39	10.62	229.83	280.6	254.52	1.75	783.54	655.81	704.46	462.47	648.14	down	false	down	K05280 flavonoid 3'-monooxygenase [EC:1.14.13.21] | (RefSeq) flavonoid 3'-monooxygenase-like isoform X1 (A)	uncharacterized protein LOC110110030 [Dendrobium catenatum]	RecName: Full=Flavonoid 3'-monooxygenase CYP75B3 {ECO:0000305}; EC=1.14.13.21 {ECO:0000305|PubMed:18726614}; AltName: Full=Cytochrome P450 75B3 {ECO:0000303|PubMed:26082402}; AltName: Full=Flavonoid 3'-hydroxylase {ECO:0000303|PubMed:18726614}; Short=OsF3'H {ECO:0000303|PubMed:18726614};	SubName: Full=Uncharacterized protein {ECO:0000313|EMBL:PKU86248.1};	Cytochrome P450 CYP2 subfamily	GO:0016021,integral component of membrane; GO:0016020,membrane; GO:0016711,flavonoid 3'-monooxygenase activity; GO:0020037,heme binding; GO:0005506,iron ion binding; GO:0016709,oxidoreductase activity, acting on paired donors, with incorporation or reduction of molecular oxygen, NAD(P)H as one donor, and incorporation of one atom of oxygen; GO:0009813,flavonoid biosynthetic process; GO:0044550,se…	PDDEXK-like family of unknown function
Cluster-12991.102673	0.23	0.29	0.33	0.72	1.73	1.98	0.45	1.05	1.76	14.2	16.16	20.08	1.75	109.58	127.19	26.73	65.46	107.09	down	false	down	K05280 flavonoid 3'-monooxygenase [EC:1.14.13.21] | (RefSeq) flavonoid 3'-monooxygenase-like isoform X1 (A)	uncharacterized protein LOC110110030 [Dendrobium catenatum]	RecName: Full=Flavonoid 3'-monooxygenase CYP75B3 {ECO:0000305}; EC=1.14.13.21 {ECO:0000305|PubMed:18726614}; AltName: Full=Cytochrome P450 75B3 {ECO:0000303|PubMed:26082402}; AltName: Full=Flavonoid 3'-hydroxylase {ECO:0000303|PubMed:18726614}; Short=OsF3'H {ECO:0000303|PubMed:18726614};	SubName: Full=Uncharacterized protein {ECO:0000313|EMBL:PKU86248.1};	Cytochrome P450 CYP2 subfamily	GO:0016021,integral component of membrane; GO:0016020,membrane; GO:0016711,flavonoid 3'-monooxygenase activity; GO:0020037,heme binding; GO:0005506,iron ion binding; GO:0016709,oxidoreductase activity, acting on paired donors, with incorporation or reduction of molecular oxygen, NAD(P)H as one donor, and incorporation of one atom of oxygen; GO:0009813,flavonoid biosynthetic process; GO:0044550,se…	PDDEXK-like family of unknown function
Cluster-12991.108016	109.29	166.04	132.3	8.08	6.46	16.08	393.36	272.11	504.75	1305	1841.57	1614.19	1.75	82.26	202	4637.19	3479.37	6218.54	up	up	down	K22439 tricetin 3',4',5'-O-trimethyltransferase [EC:2.1.1.169] | (RefSeq) tricetin 3',4',5'-O-trimethyltransferase-like (A)	tricetin 3',4',5'-O-trimethyltransferase-like [Dendrobium catenatum]	RecName: Full=Flavone O-methyltransferase 1; EC=2.1.1.-; AltName: Full=Caffeic acid O-methyltransferase; Short=TaCOMT1;	SubName: Full=Tricetin 3',4',5'-O-trimethyltransferase {ECO:0000313|EMBL:PKU77536.1};	Hydroxyindole-O-methyltransferase and related SAM-dependent methyltransferases	GO:0008171,O-methyltransferase activity; GO:0046983,protein dimerization activity; GO:0009813,flavonoid biosynthetic process; GO:0009723,response to ethylene; GO:0042542,response to hydrogen peroxide; GO:0009751,response to salicylic acid; GO:0009611,response to wounding	O-methyltransferase domain
Cluster-12991.108017	0	1.47	0.75	0.33	0.35	0	5.39	2.03	5.06	0	17.43	9.81	1.75	4.74	0	67.81	27.63	66.46	--	up	false	K22439 tricetin 3',4',5'-O-trimethyltransferase [EC:2.1.1.169] | (RefSeq) tricetin 3',4',5'-O-trimethyltransferase-like (A)	tricetin 3',4',5'-O-trimethyltransferase-like [Dendrobium catenatum]	RecName: Full=Tricetin 3',4',5'-O-trimethyltransferase; Short=TaOMT2; EC=2.1.1.169; AltName: Full=Caffeic acid 3-O-methyltransferase; Short=TaCM; AltName: Full=Flavone O-methyltransferase 2;	SubName: Full=Tricetin 3',4',5'-O-trimethyltransferase {ECO:0000313|EMBL:PKU77536.1};	Hydroxyindole-O-methyltransferase and related SAM-dependent methyltransferases	GO:0008171,O-methyltransferase activity; GO:0046983,protein dimerization activity; GO:0009813,flavonoid biosynthetic process; GO:0009809,lignin biosynthetic process	O-methyltransferase domain
Cluster-12991.121701	0.05	0	0	7.85	3.86	3.16	0	0.25	0	1	0	0	1.75	76.29	62.3	0	5	0	down	down	--	K24028 salicylic acid 3-hydroxylase [EC:1.14.11.-] | (RefSeq) hypothetical protein (A)	protein DMR6-LIKE OXYGENASE 2-like [Dendrobium catenatum]	RecName: Full=Flavanone 3-dioxygenase 3 {ECO:0000305}; EC=1.14.11.9 {ECO:0000269|PubMed:18413994}; AltName: Full=Flavanone 3-beta-hydroxylase 3 {ECO:0000305}; AltName: Full=Flavanone 3-hydroxylase 3 {ECO:0000303|PubMed:18413994}; Short=OsF3H-3 {ECO:0000303|PubMed:18413994}; AltName: Full=Flavonoid 3-hydroxylase {ECO:0000303|PubMed:18726614}; Short=OsF3H {ECO:0000303|PubMed:18726614};	SubName: Full=Protein SRG1 {ECO:0000313|EMBL:PKU70758.1};	Iron/ascorbate family oxidoreductases	GO:0031418,L-ascorbic acid binding; GO:0046872,metal ion binding; GO:0045486,naringenin 3-dioxygenase activity; GO:0009813,flavonoid biosynthetic process	non-haem dioxygenase in morphine synthesis N-terminal
Cluster-12991.162962	0	0	0.07	6.17	2.42	2.1	0.15	0	0.07	0	0	1	1.75	35.66	30.7	2	0	1	down	down	--	K24028 salicylic acid 3-hydroxylase [EC:1.14.11.-] | (Kazusa) Lj0g3v0213339.1; - (A)	Protein SRG1 [Dendrobium catenatum]	RecName: Full=Flavanone 3-dioxygenase 3 {ECO:0000305}; EC=1.14.11.9 {ECO:0000269|PubMed:18413994}; AltName: Full=Flavanone 3-beta-hydroxylase 3 {ECO:0000305}; AltName: Full=Flavanone 3-hydroxylase 3 {ECO:0000303|PubMed:18413994}; Short=OsF3H-3 {ECO:0000303|PubMed:18413994}; AltName: Full=Flavonoid 3-hydroxylase {ECO:0000303|PubMed:18726614}; Short=OsF3H {ECO:0000303|PubMed:18726614};	SubName: Full=Protein SRG1 {ECO:0000313|EMBL:PKU70758.1};	Iron/ascorbate family oxidoreductases	GO:0031418,L-ascorbic acid binding; GO:0046872,metal ion binding; GO:0045486,naringenin 3-dioxygenase activity; GO:0009813,flavonoid biosynthetic process	non-haem dioxygenase in morphine synthesis N-terminal
Cluster-12991.165060	0.21	0	0	13.18	9.69	9.7	0	0	0	2.47	0	0	1.75	121.27	119.71	0	0	0	down	down	--	K24028 salicylic acid 3-hydroxylase [EC:1.14.11.-] | (Kazusa) Lj0g3v0213339.1; - (A)	protein DMR6-LIKE OXYGENASE 2-like [Dendrobium catenatum]	RecName: Full=Flavanone 3-dioxygenase 3 {ECO:0000305}; EC=1.14.11.9 {ECO:0000269|PubMed:18413994}; AltName: Full=Flavanone 3-beta-hydroxylase 3 {ECO:0000305}; AltName: Full=Flavanone 3-hydroxylase 3 {ECO:0000303|PubMed:18413994}; Short=OsF3H-3 {ECO:0000303|PubMed:18413994}; AltName: Full=Flavonoid 3-hydroxylase {ECO:0000303|PubMed:18726614}; Short=OsF3H {ECO:0000303|PubMed:18726614};	SubName: Full=Protein SRG1 {ECO:0000313|EMBL:PKU70758.1};	Iron/ascorbate family oxidoreductases	GO:0031418,L-ascorbic acid binding; GO:0046872,metal ion binding; GO:0045486,naringenin 3-dioxygenase activity; GO:0009813,flavonoid biosynthetic process	non-haem dioxygenase in morphine synthesis N-terminal
Cluster-12991.167089	1.91	1.16	1.52	80.91	43.34	44.88	1.58	0.71	0.6	11.94	7	10	1.75	299.77	297.25	10	5	4	down	down	--	K24028 salicylic acid 3-hydroxylase [EC:1.14.11.-] | (Kazusa) Lj0g3v0213339.1; - (A)	protein DMR6-LIKE OXYGENASE 2-like [Dendrobium catenatum]	RecName: Full=Flavanone 3-dioxygenase 3 {ECO:0000305}; EC=1.14.11.9 {ECO:0000269|PubMed:18413994}; AltName: Full=Flavanone 3-beta-hydroxylase 3 {ECO:0000305}; AltName: Full=Flavanone 3-hydroxylase 3 {ECO:0000303|PubMed:18413994}; Short=OsF3H-3 {ECO:0000303|PubMed:18413994}; AltName: Full=Flavonoid 3-hydroxylase {ECO:0000303|PubMed:18726614}; Short=OsF3H {ECO:0000303|PubMed:18726614};	SubName: Full=Protein SRG1 {ECO:0000313|EMBL:PKU70758.1};	Iron/ascorbate family oxidoreductases	GO:0031418,L-ascorbic acid binding; GO:0046872,metal ion binding; GO:0045486,naringenin 3-dioxygenase activity; GO:0009813,flavonoid biosynthetic process	non-haem dioxygenase in morphine synthesis N-terminal
Cluster-12991.98765	32.49	32.63	30.25	9.47	8.13	7.24	25.75	24.62	25.51	863.64	788.72	807.76	1.75	225.47	201.66	664.87	678.09	682.43	up	up	false	K13261 3,9-dihydroxypterocarpan 6a-monooxygenase [EC:1.14.13.28] | (RefSeq) CYP93A1, D6aH; cytochrome P450 93A1-like (A)	cytochrome P450 93A3-like [Dendrobium catenatum]	RecName: Full=Cytochrome P450 93G1 {ECO:0000303|PubMed:24843076}; EC=1.14.13.- {ECO:0000305|PubMed:24843076}; AltName: Full=Flavone synthase II {ECO:0000303|PubMed:24843076}; Short=OsFNSII {ECO:0000303|PubMed:24843076};	SubName: Full=Cytochrome P450 93A1 {ECO:0000313|EMBL:PKU59225.1};	Cytochrome P450 CYP2 subfamily	GO:0016021,integral component of membrane; GO:0016020,membrane; GO:0020037,heme binding; GO:0005506,iron ion binding; GO:0016709,oxidoreductase activity, acting on paired donors, with incorporation or reduction of molecular oxygen, NAD(P)H as one donor, and incorporation of one atom of oxygen; GO:0009813,flavonoid biosynthetic process; GO:0044550,secondary metabolite biosynthetic process	Cytochrome P450
Cluster-7415.0	0	0	0	1.43	0.59	1.14	0	0	0	0	0	0	1.75	14	27	0	0	0	down	down	--	K13066 caffeic acid 3-O-methyltransferase [EC:2.1.1.68] | (RefSeq) caffeic acid 3-O-methyltransferase-like (A)	S-adenosyl-L-methionine-dependent methyltransferase [Coccomyxa subellipsoidea C-169]	RecName: Full=Isoflavone-7-O-methyltransferase 6; EC=2.1.1.150; AltName: Full=7-IOMT-6; AltName: Full=Isoflavone-O-methyltransferase 6;	SubName: Full=S-adenosyl-L-methionine-dependent methyltransferase {ECO:0000313|EMBL:EIE25643.1};	Hydroxyindole-O-methyltransferase and related SAM-dependent methyltransferases	GO:0033800,isoflavone 7-O-methyltransferase activity; GO:0046983,protein dimerization activity	O-methyltransferase domain
Cluster-12991.104537	167.41	129.68	180.62	141.73	122.2	120.02	70.68	84.4	90.42	10602.5	7390.63	11396.4	1.75	7986.85	7954.81	4314.42	5449.97	5693.11	--	false	up	K21625 cyclin-D-binding Myb-like transcription factor 1 | (RefSeq) uncharacterized LOC107805828 (A)	uncharacterized protein LOC110023369 [Phalaenopsis equestris]	RecName: Full=Chlorophyll a-b binding protein 8, chloroplastic; AltName: Full=LHCI type III CAB-8; Flags: Precursor;	SubName: Full=RNA polymerase I termination factor isoform X1 {ECO:0000313|RefSeq:XP_008796528.1, ECO:0000313|RefSeq:XP_008796529.1, ECO:0000313|RefSeq:XP_008796532.1};	RNA polymerase I termination factor, Myb superfamily	GO:0009941,chloroplast envelope; GO:0009535,chloroplast thylakoid membrane; GO:0016021,integral component of membrane; GO:0009522,photosystem I; GO:0009523,photosystem II; GO:0010287,plastoglobule; GO:0016168,chlorophyll binding; GO:0046872,metal ion binding; GO:0031409,pigment binding; GO:0009768,photosynthesis, light harvesting in photosystem I; GO:0018298,protein-chromophore linkage; GO:000941…	Myb-like DNA-binding domain
Cluster-12991.106064	72.46	44.7	69.35	79.74	89.69	81.03	30.03	30.66	28.35	3905.45	2171.04	3727.57	1.75	4995.37	4571.23	1561.76	1688.24	1521.31	--	down	up	K01845 glutamate-1-semialdehyde 2,1-aminomutase [EC:5.4.3.8] | (RefSeq) Glutamate-1-semialdehyde 2,1-aminomutase, chloroplastic (A)	uncharacterized protein LOC110092422 isoform X2 [Dendrobium catenatum]	RecName: Full=Divinyl chlorophyllide a 8-vinyl-reductase, chloroplastic; EC=1.3.1.75 {ECO:0000269|PubMed:15632054, ECO:0000269|PubMed:17991629}; AltName: Full=Protein PALE-GREEN AND CHLOROPHYLL B REDUCED 2; Flags: Precursor;	SubName: Full=Divinyl chlorophyllide a 8-vinyl-reductase, chloroplastic {ECO:0000313|EMBL:PKA62553.1}; EC=1.1.1.216 {ECO:0000313|EMBL:PKA62553.1};	Predicted dehydrogenase	GO:0009507,chloroplast; GO:0009941,chloroplast envelope; GO:0009534,chloroplast thylakoid; GO:0016020,membrane; GO:0051744,3,8-divinyl protochlorophyllide a 8-vinyl reductase activity; GO:0033728,divinyl chlorophyllide a 8-vinyl-reductase activity; GO:0015995,chlorophyll biosynthetic process	NAD(P)H-binding
Cluster-12991.106065	0.41	0.37	0.25	0.49	0.02	0.13	0.12	0.01	0	25.78	20.69	15.61	1.75	1.07	8.68	6.93	0.54	0	--	--	up	K01845 glutamate-1-semialdehyde 2,1-aminomutase [EC:5.4.3.8] | (RefSeq) Glutamate-1-semialdehyde 2,1-aminomutase, chloroplastic (A)	uncharacterized protein LOC110092422 isoform X2 [Dendrobium catenatum]	RecName: Full=Divinyl chlorophyllide a 8-vinyl-reductase, chloroplastic; EC=1.3.1.75 {ECO:0000269|PubMed:15632054, ECO:0000269|PubMed:17991629}; AltName: Full=Protein PALE-GREEN AND CHLOROPHYLL B REDUCED 2; Flags: Precursor;	SubName: Full=Divinyl chlorophyllide a 8-vinyl-reductase, chloroplastic {ECO:0000313|EMBL:PKU87817.1};	Predicted dehydrogenase	GO:0009507,chloroplast; GO:0009941,chloroplast envelope; GO:0009534,chloroplast thylakoid; GO:0016020,membrane; GO:0051744,3,8-divinyl protochlorophyllide a 8-vinyl reductase activity; GO:0033728,divinyl chlorophyllide a 8-vinyl-reductase activity; GO:0015995,chlorophyll biosynthetic process	NAD(P)H-binding
Cluster-12991.107435	0.33	0.38	0.66	0.12	0	0.13	0.45	0.86	0.52	20.42	20.96	40.56	1.75	0	8.16	26.86	53.96	32.13	up	up	false	K02690 photosystem I P700 chlorophyll a apoprotein A2 | (RefSeq) psaB, DDH38_pgp070; photosystem I P700 chlorophyll a apoprotein A2 (A)	hypothetical protein TanjilG_07601 [Lupinus angustifolius]	RecName: Full=Photosystem I P700 chlorophyll a apoprotein A2 {ECO:0000255|HAMAP-Rule:MF_00482}; EC=1.97.1.12 {ECO:0000255|HAMAP-Rule:MF_00482}; AltName: Full=PSI-B {ECO:0000255|HAMAP-Rule:MF_00482}; AltName: Full=PsaB {ECO:0000255|HAMAP-Rule:MF_00482};	SubName: Full=Uncharacterized protein {ECO:0000313|EMBL:OIW18017.1};	--	GO:0009535,chloroplast thylakoid membrane; GO:0016021,integral component of membrane; GO:0009522,photosystem I; GO:0051539,4 iron, 4 sulfur cluster binding; GO:0016168,chlorophyll binding; GO:0046872,metal ion binding; GO:0016491,oxidoreductase activity; GO:0015979,photosynthesis; GO:0018298,protein-chromophore linkage	Photosystem I psaA/psaB protein
Cluster-12991.113887	0	0.03	0.14	0.56	0.38	0.44	0.13	0.15	0.13	0	2.6	14.17	1.75	39.45	46.5	12.93	15.13	13.34	down	down	--	K08869 aarF domain-containing kinase | (RefSeq) predicted protein (A)	uncharacterized aarF domain-containing protein kinase At4g31390, chloroplastic-like [Dendrobium catenatum]	RecName: Full=Protein ACTIVITY OF BC1 COMPLEX KINASE 1, chloroplastic {ECO:0000303|PubMed:23673981}; Short=ABC1-LIKE KINASE 1 {ECO:0000303|PubMed:23673981}; EC=2.7.-.- {ECO:0000255|PROSITE-ProRule:PRU00159}; EC=2.7.11.1 {ECO:0000269|PubMed:24267661}; AltName: Full=Protein ABC1-LIKE KINASE RELATED TO CHLOROPHYLL DEGRADATION AND OXIDATIVE STRESS 1 {ECO:0000303|PubMed:22447966}; Short=AtACDO1 {ECO:0…	SubName: Full=Putative aarF domain-containing protein kinase {ECO:0000313|EMBL:PKU73647.1};	Predicted unusual protein kinase	GO:0009507,chloroplast; GO:0010287,plastoglobule; GO:0005524,ATP binding; GO:0004672,protein kinase activity; GO:0006995,cellular response to nitrogen starvation; GO:0015996,chlorophyll catabolic process; GO:0009767,photosynthetic electron transport chain; GO:0080177,plastoglobule organization; GO:1904143,positive regulation of carotenoid biosynthetic process; GO:1902326,positive regulation of ch…	ABC1 family
Cluster-12991.116160	4.64	3.79	3.74	4.23	3.49	1.11	0.56	0.8	1.01	233.85	172.26	188.3	1.75	181.85	58.78	27.42	41.04	50.8	--	down	up	K13600 chlorophyllide a oxygenase [EC:1.14.13.122] | (RefSeq) chlorophyllide a oxygenase, chloroplastic (A)	chlorophyllide a oxygenase, chloroplastic [Dendrobium catenatum]	RecName: Full=Chlorophyllide a oxygenase, chloroplastic; Short=Chlorophyll a oxygenase; EC=1.14.13.122; AltName: Full=Chlorophyll b synthase; Flags: Precursor;	SubName: Full=Chlorophyllide a oxygenase, chloroplastic {ECO:0000313|EMBL:PKU72707.1};	--	GO:0031969,chloroplast membrane; GO:0009535,chloroplast thylakoid membrane; GO:0051537,2 iron, 2 sulfur cluster binding; GO:0010277,chlorophyllide a oxygenase [overall] activity; GO:0005506,iron ion binding; GO:0016705,oxidoreductase activity, acting on paired donors, with incorporation or reduction of molecular oxygen; GO:0015995,chlorophyll biosynthetic process	Rieske [2Fe-2S] domain
Cluster-12991.122996	4.25	6.31	5.33	1.31	0.96	1.54	7.43	6.23	7.06	404.58	540.04	505.3	1.75	94	153.84	681.14	603.04	666.87	up	up	false	K02690 photosystem I P700 chlorophyll a apoprotein A2 | (RefSeq) psaB, DDH38_pgp070; photosystem I P700 chlorophyll a apoprotein A2 (A)	hypothetical protein TanjilG_07601 [Lupinus angustifolius]	RecName: Full=Photosystem I P700 chlorophyll a apoprotein A2 {ECO:0000255|HAMAP-Rule:MF_00482}; EC=1.97.1.12 {ECO:0000255|HAMAP-Rule:MF_00482}; AltName: Full=PSI-B {ECO:0000255|HAMAP-Rule:MF_00482}; AltName: Full=PsaB {ECO:0000255|HAMAP-Rule:MF_00482};	SubName: Full=Uncharacterized protein {ECO:0000313|EMBL:OIW18017.1};	--	GO:0009535,chloroplast thylakoid membrane; GO:0016021,integral component of membrane; GO:0009522,photosystem I; GO:0051539,4 iron, 4 sulfur cluster binding; GO:0016168,chlorophyll binding; GO:0046872,metal ion binding; GO:0016491,oxidoreductase activity; GO:0015979,photosynthesis; GO:0018298,protein-chromophore linkage	Photosystem I psaA/psaB protein
Cluster-12991.128238	2.22	1.99	0.98	0.38	0.4	0.47	0.51	1.3	0.59	31.89	26.39	14.26	1.75	6.15	7.07	7.21	19.74	8.63	up	--	false	--	uncharacterized aarF domain-containing protein kinase At4g31390, chloroplastic-like [Dendrobium catenatum]	RecName: Full=Protein ACTIVITY OF BC1 COMPLEX KINASE 1, chloroplastic {ECO:0000303|PubMed:23673981}; Short=ABC1-LIKE KINASE 1 {ECO:0000303|PubMed:23673981}; EC=2.7.-.- {ECO:0000255|PROSITE-ProRule:PRU00159}; EC=2.7.11.1 {ECO:0000269|PubMed:24267661}; AltName: Full=Protein ABC1-LIKE KINASE RELATED TO CHLOROPHYLL DEGRADATION AND OXIDATIVE STRESS 1 {ECO:0000303|PubMed:22447966}; Short=AtACDO1 {ECO:0…	SubName: Full=Putative aarF domain-containing protein kinase {ECO:0000313|EMBL:PKU73647.1};	Predicted unusual protein kinase	GO:0009507,chloroplast; GO:0010287,plastoglobule; GO:0005524,ATP binding; GO:0004672,protein kinase activity; GO:0006995,cellular response to nitrogen starvation; GO:0015996,chlorophyll catabolic process; GO:0009767,photosynthetic electron transport chain; GO:0080177,plastoglobule organization; GO:1904143,positive regulation of carotenoid biosynthetic process; GO:1902326,positive regulation of ch…	--
Cluster-12991.129150	1.79	1.22	1.76	1.51	1.44	1.96	0.47	0.19	0.32	27	17	27	1.75	23	31	7	3	5	--	down	up	K02690 photosystem I P700 chlorophyll a apoprotein A2 | (Kazusa) Lj3g3v0290200.1; - (A)	photosystem I apoprotein A2, partial (chloroplast) [Cenchrus americanus]	RecName: Full=Photosystem I P700 chlorophyll a apoprotein A2 {ECO:0000255|HAMAP-Rule:MF_00482}; EC=1.97.1.12 {ECO:0000255|HAMAP-Rule:MF_00482}; AltName: Full=PSI-B {ECO:0000255|HAMAP-Rule:MF_00482}; AltName: Full=PsaB {ECO:0000255|HAMAP-Rule:MF_00482};	SubName: Full=Photosystem I apoprotein A2 {ECO:0000313|EMBL:AAU12163.1}; Flags: Fragment;	--	GO:0009535,chloroplast thylakoid membrane; GO:0016021,integral component of membrane; GO:0009522,photosystem I; GO:0051539,4 iron, 4 sulfur cluster binding; GO:0016168,chlorophyll binding; GO:0046872,metal ion binding; GO:0016491,oxidoreductase activity; GO:0015979,photosynthesis; GO:0018298,protein-chromophore linkage	Photosystem I psaA/psaB protein
Cluster-12991.157986	0.15	1.28	0.48	0.21	0.25	0.14	0.5	0.69	1.32	8.03	60.34	25.19	1.75	13.35	7.6	25.32	37.08	68.43	--	up	false	K13600 chlorophyllide a oxygenase [EC:1.14.13.122] | (RefSeq) chlorophyllide a oxygenase, chloroplastic (A)	chlorophyllide a oxygenase, chloroplastic [Dendrobium catenatum]	RecName: Full=Chlorophyllide a oxygenase, chloroplastic; Short=Chlorophyll a oxygenase; EC=1.14.13.122; AltName: Full=Chlorophyll b synthase; Flags: Precursor;	SubName: Full=Chlorophyllide a oxygenase, chloroplastic {ECO:0000313|EMBL:PKU72707.1};	--	GO:0031969,chloroplast membrane; GO:0009535,chloroplast thylakoid membrane; GO:0051537,2 iron, 2 sulfur cluster binding; GO:0010277,chlorophyllide a oxygenase [overall] activity; GO:0005506,iron ion binding; GO:0016705,oxidoreductase activity, acting on paired donors, with incorporation or reduction of molecular oxygen; GO:0015995,chlorophyll biosynthetic process	Rieske [2Fe-2S] domain
Cluster-12991.201069	0	0	0	0.88	0.46	1.13	0.04	0	0.02	0	0	0	1.75	24	59	2	0	1	down	down	--	K08869 aarF domain-containing kinase | (RefSeq) uncharacterized aarF domain-containing protein kinase At1g79600, chloroplastic (A)	ser/thr kinase, ABC1 family [Coccomyxa subellipsoidea C-169]	RecName: Full=Protein ACTIVITY OF BC1 COMPLEX KINASE 1, chloroplastic {ECO:0000303|PubMed:23673981}; Short=ABC1-LIKE KINASE 1 {ECO:0000303|PubMed:23673981}; EC=2.7.-.- {ECO:0000255|PROSITE-ProRule:PRU00159}; EC=2.7.11.1 {ECO:0000269|PubMed:24267661}; AltName: Full=Protein ABC1-LIKE KINASE RELATED TO CHLOROPHYLL DEGRADATION AND OXIDATIVE STRESS 1 {ECO:0000303|PubMed:22447966}; Short=AtACDO1 {ECO:0…	SubName: Full=Ser/thr kinase, ABC1 family {ECO:0000313|EMBL:EIE19723.1};	Predicted unusual protein kinase	GO:0009507,chloroplast; GO:0010287,plastoglobule; GO:0005524,ATP binding; GO:0004672,protein kinase activity; GO:0006995,cellular response to nitrogen starvation; GO:0015996,chlorophyll catabolic process; GO:0009767,photosynthetic electron transport chain; GO:0080177,plastoglobule organization; GO:1904143,positive regulation of carotenoid biosynthetic process; GO:1902326,positive regulation of ch…	ABC1 family
Cluster-12991.41573	0	0.03	0	0.76	0.26	1.29	0	0.03	0	0	1	0	1.75	9	45	0	1	0	down	down	--	K13600 chlorophyllide a oxygenase [EC:1.14.13.122] | (RefSeq) hypothetical protein (A)	Vanillate O-demethylase oxygenase subunit [Auxenochlorella protothecoides]	RecName: Full=Chlorophyllide a oxygenase, chloroplastic; Short=Chlorophyll a oxygenase; EC=1.14.13.122; AltName: Full=Chlorophyll b synthase; Flags: Precursor;	SubName: Full=Vanillate O-demethylase oxygenase subunit {ECO:0000313|EMBL:KFM26448.1};	--	GO:0009706,chloroplast inner membrane; GO:0009535,chloroplast thylakoid membrane; GO:0051537,2 iron, 2 sulfur cluster binding; GO:0010277,chlorophyllide a oxygenase [overall] activity; GO:0005506,iron ion binding; GO:0016705,oxidoreductase activity, acting on paired donors, with incorporation or reduction of molecular oxygen; GO:0015995,chlorophyll biosynthetic process	Rieske [2Fe-2S] domain
Cluster-12991.110524	0.7	1.21	1.24	0	0	0	3.23	1.95	2.88	19.32	30.32	34.44	1.75	0	0	86.73	55.6	80.12	up	up	down	K22794 flavonol-3-O-glucoside/galactoside glucosyltransferase [EC:2.4.1.239 2.4.1.-] | (RefSeq) UDP-glycosyltransferase 79B30-like (A)	anthocyanidin 3-O-glucosyltransferase-like [Dendrobium catenatum]	RecName: Full=Anthocyanidin 3-O-glucosyltransferase; EC=2.4.1.115; AltName: Full=Anthocyanin rhamnosyl transferase; AltName: Full=Flavonol 3-O-glucosyltransferase; AltName: Full=UDP-glucose flavonoid 3-O-glucosyltransferase;	SubName: Full=Anthocyanidin 3-O-glucosyltransferase {ECO:0000313|EMBL:PKU82758.1};	UDP-glucuronosyl and UDP-glucosyl transferase	GO:0047213,anthocyanidin 3-O-glucosyltransferase activity; GO:0009718,anthocyanin-containing compound biosynthetic process	UDP-glucoronosyl and UDP-glucosyl transferase
Cluster-12991.110525	0.56	1.28	0.81	0	0	0	1.28	1.46	3.5	17.68	36.68	25.56	1.75	0	0	39.27	47.4	110.88	up	up	false	K22794 flavonol-3-O-glucoside/galactoside glucosyltransferase [EC:2.4.1.239 2.4.1.-] | (RefSeq) UDP-glycosyltransferase 79B30 (A)	anthocyanidin 3-O-glucosyltransferase-like [Dendrobium catenatum]	RecName: Full=Anthocyanidin 3-O-glucosyltransferase; EC=2.4.1.115; AltName: Full=Anthocyanin rhamnosyl transferase; AltName: Full=Flavonol 3-O-glucosyltransferase; AltName: Full=UDP-glucose flavonoid 3-O-glucosyltransferase;	SubName: Full=Anthocyanidin 3-O-glucosyltransferase {ECO:0000313|EMBL:PKU82758.1};	UDP-glucuronosyl and UDP-glucosyl transferase	GO:0047213,anthocyanidin 3-O-glucosyltransferase activity; GO:0009718,anthocyanin-containing compound biosynthetic process	UDP-glucoronosyl and UDP-glucosyl transferase
Cluster-12991.125003	28.88	14.56	10.71	2.96	4.68	2.86	6.15	8.75	13.3	836.32	382.7	311.28	1.75	141.16	86.79	172.76	261.86	386.95	up	up	false	K12930 anthocyanidin 3-O-glucosyltransferase [EC:2.4.1.115] | (RefSeq) anthocyanidin 3-O-glucosyltransferase 7 (A)	anthocyanidin 3-O-glucosyltransferase 7-like [Dendrobium catenatum]	RecName: Full=Anthocyanidin 3-O-glucosyltransferase 2; EC=2.4.1.115 {ECO:0000269|PubMed:9535914}; AltName: Full=Flavonol 3-O-glucosyltransferase; AltName: Full=UDP-glucose flavonoid 3-O-glucosyltransferase;	SubName: Full=Glycosyltransferase 1 {ECO:0000313|EMBL:AQS95365.1}; Flags: Fragment;	UDP-glucuronosyl and UDP-glucosyl transferase	GO:0047213,anthocyanidin 3-O-glucosyltransferase activity; GO:0009718,anthocyanin-containing compound biosynthetic process; GO:0033485,cyanidin 3-O-glucoside biosynthetic process; GO:0033330,kaempferol O-glucoside biosynthetic process; GO:0033303,quercetin O-glucoside biosynthetic process	UDP-glucoronosyl and UDP-glucosyl transferase
Cluster-12991.153858	0.47	0.5	0.47	2.04	0.76	2.03	1.16	0	0.16	32.06	31.07	32.26	1.75	53.52	145.75	76.79	0	10.66	down	false	false	K23260 scopoletin glucosyltransferase [EC:2.4.1.128] | (RefSeq) scopoletin glucosyltransferase-like (A)	anthocyanin 3'-O-beta-glucosyltransferase-like [Dendrobium catenatum]	RecName: Full=Scopoletin glucosyltransferase; EC=2.4.1.128; AltName: Full=Phenylpropanoid:glucosyltransferase 1;	SubName: Full=Anthocyanin 3'-O-beta-glucosyltransferase {ECO:0000313|EMBL:PKU66013.1};	UDP-glucuronosyl and UDP-glucosyl transferase	GO:0042802,identical protein binding; GO:0050275,scopoletin glucosyltransferase activity; GO:0008152,metabolic process	UDP-glucoronosyl and UDP-glucosyl transferase
Cluster-12991.161133	7.22	3.15	2.89	1.3	2.38	2.01	2.49	2.43	3.93	152.03	60.56	61.45	1.75	52.59	44.37	51.03	53.33	83.65	up	false	false	K12930 anthocyanidin 3-O-glucosyltransferase [EC:2.4.1.115] | (RefSeq) anthocyanidin 3-O-glucosyltransferase 7 (A)	glycosyltransferase 1, partial [Dendrobium hybrid cultivar]	RecName: Full=Anthocyanidin 3-O-glucosyltransferase; EC=2.4.1.115; AltName: Full=Flavonol 3-O-glucosyltransferase; AltName: Full=UDP-glucose flavonoid 3-O-glucosyltransferase;	SubName: Full=Glycosyltransferase 1 {ECO:0000313|EMBL:AQS95365.1}; Flags: Fragment;	UDP-glucuronosyl and UDP-glucosyl transferase	GO:0047213,anthocyanidin 3-O-glucosyltransferase activity; GO:0009718,anthocyanin-containing compound biosynthetic process	--
Cluster-12991.162378	4.71	4.9	4.39	6.4	7.14	7.94	3.79	2.57	2.99	86.36	82.37	81.33	1.75	137.71	152.66	67.9	49.37	55.74	--	down	false	K23260 scopoletin glucosyltransferase [EC:2.4.1.128] | (RefSeq) scopoletin glucosyltransferase-like (A)	scopoletin glucosyltransferase-like [Dendrobium catenatum]	RecName: Full=Scopoletin glucosyltransferase; EC=2.4.1.128; AltName: Full=Phenylpropanoid:glucosyltransferase 1;	SubName: Full=UDP-glycosyltransferase 73B4 {ECO:0000313|EMBL:PKU80029.1};	UDP-glucuronosyl and UDP-glucosyl transferase	GO:0042802,identical protein binding; GO:0050275,scopoletin glucosyltransferase activity; GO:0008152,metabolic process	--
Cluster-12991.170378	0.63	0.22	0.42	3	2.65	1.87	0.51	0.06	0.7	11.88	3.73	7.98	1.75	52.32	36.81	9.3	1.24	13.27	down	down	--	K23260 scopoletin glucosyltransferase [EC:2.4.1.128] | (RefSeq) scopoletin glucosyltransferase-like (A)	scopoletin glucosyltransferase-like [Dendrobium catenatum]	RecName: Full=Scopoletin glucosyltransferase; EC=2.4.1.128; AltName: Full=Phenylpropanoid:glucosyltransferase 1;	SubName: Full=UDP-glycosyltransferase 73B4 {ECO:0000313|EMBL:PKU80027.1};	UDP-glucuronosyl and UDP-glucosyl transferase	GO:0042802,identical protein binding; GO:0050275,scopoletin glucosyltransferase activity; GO:0008152,metabolic process	Glycosyl transferase 4-like domain
Cluster-12991.175805	1.21	0.12	0	3.78	3.66	4.89	0	0	0	11	1	0	1.75	36	47	0	0	0	down	down	--	K23260 scopoletin glucosyltransferase [EC:2.4.1.128] | (RefSeq) scopoletin glucosyltransferase-like (A)	scopoletin glucosyltransferase-like [Dendrobium catenatum]	RecName: Full=Scopoletin glucosyltransferase; EC=2.4.1.128; AltName: Full=Phenylpropanoid:glucosyltransferase 1;	SubName: Full=UDP-glycosyltransferase 73B4 {ECO:0000313|EMBL:PKU80029.1};	UDP-glucuronosyl and UDP-glucosyl transferase	GO:0042802,identical protein binding; GO:0050275,scopoletin glucosyltransferase activity; GO:0008152,metabolic process	UDP-glucoronosyl and UDP-glucosyl transferase
Cluster-12991.27135	1.27	0.99	0.5	1.93	1.73	2.25	0.84	0.61	1.26	28	20	11	1.75	40	52	18	14	28	--	down	false	K23260 scopoletin glucosyltransferase [EC:2.4.1.128] | (RefSeq) scopoletin glucosyltransferase-like (A)	anthocyanin 3'-O-beta-glucosyltransferase-like [Phalaenopsis equestris]	RecName: Full=Scopoletin glucosyltransferase; EC=2.4.1.128; AltName: Full=Phenylpropanoid:glucosyltransferase 1;	SubName: Full=UDP-glycosyltransferase 73B4 {ECO:0000313|EMBL:PKU60926.1};	UDP-glucuronosyl and UDP-glucosyl transferase	GO:0042802,identical protein binding; GO:0050275,scopoletin glucosyltransferase activity; GO:0008152,metabolic process	UDP-glucoronosyl and UDP-glucosyl transferase
Cluster-12991.42766	3.49	1.04	1.57	5.73	7.15	7.86	1.08	1.31	1.25	66	18	30	1.75	142	156	20	26	24	down	down	false	K23260 scopoletin glucosyltransferase [EC:2.4.1.128] | (RefSeq) scopoletin glucosyltransferase-like (A)	scopoletin glucosyltransferase-like [Dendrobium catenatum]	RecName: Full=Scopoletin glucosyltransferase; EC=2.4.1.128; AltName: Full=Phenylpropanoid:glucosyltransferase 1;	SubName: Full=UDP-glycosyltransferase 73B4 {ECO:0000313|EMBL:PKU80027.1};	UDP-glucuronosyl and UDP-glucosyl transferase	GO:0042802,identical protein binding; GO:0050275,scopoletin glucosyltransferase activity; GO:0008152,metabolic process	Glycosyl transferase 4-like domain
Cluster-12991.55603	5.17	7.24	5.47	2.69	2.53	1.97	5.4	5.38	4.6	143	182	152	1.75	73	57	145	154	128	up	up	false	K23260 scopoletin glucosyltransferase [EC:2.4.1.128] | (RefSeq) scopoletin glucosyltransferase-like (A)	UDP-glycosyltransferase 73B4-like [Dendrobium catenatum]	RecName: Full=Scopoletin glucosyltransferase; EC=2.4.1.128; AltName: Full=Phenylpropanoid:glucosyltransferase 1;	SubName: Full=UDP-glycosyltransferase 73B4 {ECO:0000313|EMBL:PKU60926.1};	UDP-glucuronosyl and UDP-glucosyl transferase	GO:0042802,identical protein binding; GO:0050275,scopoletin glucosyltransferase activity; GO:0008152,metabolic process	UDP-glucoronosyl and UDP-glucosyl transferase
Cluster-12991.69941	1.07	0.73	1.24	6.41	6.54	5.81	1.2	0.99	0.55	26.3	16.28	30.59	1.75	167.32	149.29	28.48	25.15	13.46	down	down	false	K23260 scopoletin glucosyltransferase [EC:2.4.1.128] | (RefSeq) scopoletin glucosyltransferase-like (A)	scopoletin glucosyltransferase-like [Dendrobium catenatum]	RecName: Full=Scopoletin glucosyltransferase; EC=2.4.1.128; AltName: Full=Phenylpropanoid:glucosyltransferase 1;	SubName: Full=UDP-glycosyltransferase 73B4 {ECO:0000313|EMBL:PKU80027.1};	UDP-glucuronosyl and UDP-glucosyl transferase	GO:0042802,identical protein binding; GO:0050275,scopoletin glucosyltransferase activity; GO:0008152,metabolic process	UDP-glucoronosyl and UDP-glucosyl transferase
Cluster-12991.72764	5.86	2.94	3.58	15.87	13.65	19.15	2.39	2.52	2.89	44	21	28	1.75	112	152	18	21	23	down	down	false	K23260 scopoletin glucosyltransferase [EC:2.4.1.128] | (RefSeq) scopoletin glucosyltransferase-like (A)	scopoletin glucosyltransferase-like [Dendrobium catenatum]	RecName: Full=Scopoletin glucosyltransferase; EC=2.4.1.128; AltName: Full=Phenylpropanoid:glucosyltransferase 1;	SubName: Full=UDP-glycosyltransferase 73B4 {ECO:0000313|EMBL:PKU80027.1};	UDP-glucuronosyl and UDP-glucosyl transferase	GO:0042802,identical protein binding; GO:0050275,scopoletin glucosyltransferase activity; GO:0008152,metabolic process	--
Cluster-12991.90323	122.41	130.14	104.6	171.85	174.9	190.65	84.2	96.33	81.76	2997.72	2902.08	2576.13	1.75	4474.96	4895.99	2005.3	2449.77	2018.29	--	down	false	K23260 scopoletin glucosyltransferase [EC:2.4.1.128] | (RefSeq) scopoletin glucosyltransferase-like (A)	scopoletin glucosyltransferase-like [Dendrobium catenatum]	RecName: Full=Scopoletin glucosyltransferase; EC=2.4.1.128; AltName: Full=Phenylpropanoid:glucosyltransferase 1;	SubName: Full=UDP-glycosyltransferase 73B4 {ECO:0000313|EMBL:PKU80027.1};	UDP-glucuronosyl and UDP-glucosyl transferase	GO:0042802,identical protein binding; GO:0050275,scopoletin glucosyltransferase activity; GO:0008152,metabolic process	UDP-glucoronosyl and UDP-glucosyl transferase
Cluster-12991.97765	48.82	21.06	24.83	9.27	10.68	11.13	17.66	17.13	16.87	1681.63	656.79	856.39	1.75	382.15	401.65	588.93	607.48	581.98	up	false	up	K12930 anthocyanidin 3-O-glucosyltransferase [EC:2.4.1.115] | (RefSeq) anthocyanidin 3-O-glucosyltransferase 7 (A)	anthocyanidin 3-O-glucosyltransferase 7-like [Dendrobium catenatum]	RecName: Full=Anthocyanidin 3-O-glucosyltransferase 2; EC=2.4.1.115 {ECO:0000269|PubMed:9535914}; AltName: Full=Flavonol 3-O-glucosyltransferase; AltName: Full=UDP-glucose flavonoid 3-O-glucosyltransferase;	SubName: Full=Glycosyltransferase 1 {ECO:0000313|EMBL:AQS95365.1}; Flags: Fragment;	UDP-glucuronosyl and UDP-glucosyl transferase	GO:0047213,anthocyanidin 3-O-glucosyltransferase activity; GO:0009718,anthocyanin-containing compound biosynthetic process; GO:0033485,cyanidin 3-O-glucoside biosynthetic process; GO:0033330,kaempferol O-glucoside biosynthetic process; GO:0033303,quercetin O-glucoside biosynthetic process	UDP-glucoronosyl and UDP-glucosyl transferase
Cluster-12991.112168	29.24	16.78	21.22	14.46	10.53	9.9	17.66	16.01	15.38	1347.03	697.51	976.48	1.75	502.19	477.47	785.84	755.29	706.77	up	false	false	K17964 leucine-rich PPR motif-containing protein, mitochondrial | (RefSeq) TPR-like protein (A)	pentatricopeptide repeat-containing protein At3g09650, chloroplastic [Dendrobium catenatum]	RecName: Full=Pentatricopeptide repeat-containing protein At3g09650, chloroplastic; AltName: Full=Protein HIGH CHLOROPHYLL FLUORESCENCE 152; Flags: Precursor;	SubName: Full=Pentatricopeptide repeat-containing protein {ECO:0000313|EMBL:PKU75156.1};	FOG: PPR repeat	GO:0009570,chloroplast stroma; GO:0004519,endonuclease activity; GO:0003729,mRNA binding; GO:0000166,nucleotide binding; GO:0006397,mRNA processing; GO:0009451,RNA modification	PPR repeat family
Cluster-12991.123787	0.22	0.35	0.31	1.08	1.04	1	1.11	0.52	0.08	7.06	10.17	9.73	1.75	34.11	33.04	34.03	16.84	2.46	down	false	--	K03593 ATP-binding protein involved in chromosome partitioning | (RefSeq) predicted protein (A)	PREDICTED: LOW QUALITY PROTEIN: fe-S cluster assembly factor HCF101, chloroplastic [Elaeis guineensis]	RecName: Full=Fe-S cluster assembly factor HCF101, chloroplastic; AltName: Full=Protein HIGH CHLOROPHYLL FLUORESCENCE 101 homolog; Flags: Precursor;	SubName: Full=fe-S cluster assembly factor HCF101, chloroplastic isoform X1 {ECO:0000313|RefSeq:XP_008776939.2};	Predicted ATPase, nucleotide-binding	GO:0009570,chloroplast stroma; GO:0005524,ATP binding; GO:0051536,iron-sulfur cluster binding; GO:0046872,metal ion binding	NUBPL iron-transfer P-loop NTPase
Cluster-12991.131194	27.69	22.28	18.01	11.98	7.6	11.13	16.96	15.16	14.75	1357.97	985.49	881.4	1.75	385.69	571.53	802.87	760.5	721.23	up	false	false	K17964 leucine-rich PPR motif-containing protein, mitochondrial | (RefSeq) TPR-like protein (A)	pentatricopeptide repeat-containing protein At3g09650, chloroplastic [Dendrobium catenatum]	RecName: Full=Pentatricopeptide repeat-containing protein At3g09650, chloroplastic; AltName: Full=Protein HIGH CHLOROPHYLL FLUORESCENCE 152; Flags: Precursor;	SubName: Full=Pentatricopeptide repeat-containing protein {ECO:0000313|EMBL:PKU75156.1};	FOG: PPR repeat	GO:0009570,chloroplast stroma; GO:0004519,endonuclease activity; GO:0003729,mRNA binding; GO:0000166,nucleotide binding; GO:0006397,mRNA processing; GO:0009451,RNA modification	PPR repeat family
Cluster-12991.72859	0	0.09	0.1	1.14	0.74	0.49	0.25	0.09	0.38	0	2.99	3.73	1.75	27.98	18.84	8.74	3.26	14.04	down	down	--	K02836 peptide chain release factor 2 | (RefSeq) peptide chain release factor PrfB1, chloroplastic (A)	peptide chain release factor PrfB1, chloroplastic [Phalaenopsis equestris]	RecName: Full=Peptide chain release factor PrfB1, chloroplastic {ECO:0000303|PubMed:21771930}; Short=AtPrfB1 {ECO:0000303|PubMed:21771930}; AltName: Full=AtPrfB {ECO:0000303|PubMed:12468741}; AltName: Full=Protein HIGH CHLOROPHYLL FLUORESCENCE 109 {ECO:0000303|PubMed:12468741}; Flags: Precursor;	SubName: Full=Uncharacterized protein {ECO:0000313|EMBL:PKU64903.1};	Mitochondrial polypeptide chain release factor	GO:0009507,chloroplast; GO:0009570,chloroplast stroma; GO:0016149,translation release factor activity, codon specific; GO:0009657,plastid organization; GO:0006396,RNA processing; GO:0006415,translational termination	PCRF domain
Cluster-12991.102685	0.13	0.73	0.36	0.87	1.25	1.05	1.77	2.32	1.95	3.64	19.13	10.44	1.75	37.67	31.85	49.67	69.22	56.61	--	false	down	K13266 pterocarpan reductase [EC:1.23.1.-] | (Kazusa) Lj3g3v3360930.1; - (A)	probable pinoresinol-lariciresinol reductase 3 isoform X2 [Dendrobium catenatum]	RecName: Full=Probable pinoresinol-lariciresinol reductase 3; Short=AtPLR3; EC=1.23.1.-; AltName: Full=lariciresinol reductase;	SubName: Full=Isoflavone reductase-like protein {ECO:0000313|EMBL:PKU86959.1};	--	GO:0010283,pinoresinol reductase activity	NmrA-like family
Cluster-12991.106356	2.77	2.4	1.72	0.78	3.78	4.18	5.21	10.76	5.09	18.59	15.39	12.06	1.75	27.95	29.72	35.34	80.94	36.5	--	false	down	K13260 isoflavone/4'-methoxyisoflavone 2'-hydroxylase [EC:1.14.14.90 1.14.14.89] | (RefSeq) cytochrome P450 81E8-like (A)	cytochrome P450 81E8-like [Phalaenopsis equestris]	RecName: Full=Cytochrome P450 81D1; EC=1.14.-.-;	SubName: Full=Isoflavone 2'-hydroxylase {ECO:0000313|EMBL:PKU68246.1};	Cytochrome P450 CYP2 subfamily	GO:0016021,integral component of membrane; GO:0016020,membrane; GO:0020037,heme binding; GO:0005506,iron ion binding; GO:0016709,oxidoreductase activity, acting on paired donors, with incorporation or reduction of molecular oxygen, NAD(P)H as one donor, and incorporation of one atom of oxygen; GO:0098542,defense response to other organism; GO:0042343,indole glucosinolate metabolic process; GO:004…	Cytochrome P450
Cluster-12991.149791	0.47	0.55	0.9	0.22	0.49	0.32	2.05	0.38	1.36	14.73	15.62	28.05	1.75	15.87	10.47	62.14	12.39	42.56	--	up	false	K13266 pterocarpan reductase [EC:1.23.1.-] | (Kazusa) Lj3g3v3360930.1; - (A)	probable pinoresinol-lariciresinol reductase 3 isoform X1 [Dendrobium catenatum]	RecName: Full=Probable pinoresinol-lariciresinol reductase 3; Short=AtPLR3; EC=1.23.1.-; AltName: Full=lariciresinol reductase;	SubName: Full=Isoflavone reductase-like protein {ECO:0000313|EMBL:PKU86959.1};	--	GO:0010283,pinoresinol reductase activity	NmrA-like family
Cluster-12991.154088	0.44	1.28	0.43	0.65	0.71	0.42	2.87	1.61	3.56	4	10.94	4.03	1.75	7	4	26.05	16	33.95	--	up	false	K21568 pinoresinol/lariciresinol reductase [EC:1.23.1.1 1.23.1.2 1.23.1.3 1.23.1.4] | (RefSeq) bifunctional pinoresinol-lariciresinol reductase-like (A)	bifunctional pinoresinol-lariciresinol reductase-like [Dendrobium catenatum]	RecName: Full=Bifunctional pinoresinol-lariciresinol reductase 2; Short=PLR-Lu2; AltName: Full=(+)-lariciresinol reductase; EC=1.23.1.2; AltName: Full=(+)-pinoresinol reductase; EC=1.23.1.1;	SubName: Full=Isoflavone reductase {ECO:0000313|EMBL:PKU81875.1};	--	GO:0010284,lariciresinol reductase activity; GO:0010283,pinoresinol reductase activity; GO:1902132,(+)-lariciresinol biosynthetic process; GO:1902131,(+)-lariciresinol catabolic process; GO:1902125,(+)-pinoresinol catabolic process; GO:1902138,(-)-secoisolariciresinol biosynthetic process; GO:0009807,lignan biosynthetic process	NmrA-like family
Cluster-12991.181514	6.45	5.71	4.27	1.84	3.76	2.7	2.6	4.24	6.58	52.01	43.61	35.74	1.75	33	23	21	37.67	56	up	false	false	K13260 isoflavone/4'-methoxyisoflavone 2'-hydroxylase [EC:1.14.13.89 1.14.13.53] | (RefSeq) cytochrome P450 81D11-like (A)	cytochrome P450 81E8-like [Dendrobium catenatum]	RecName: Full=Cytochrome P450 81F1 {ECO:0000305}; EC=1.14.-.- {ECO:0000305};	SubName: Full=Isoflavone 2'-hydroxylase {ECO:0000313|EMBL:PKU65918.1};	Cytochrome P450 CYP2 subfamily	GO:0005783,endoplasmic reticulum; GO:0016021,integral component of membrane; GO:0016020,membrane; GO:0020037,heme binding; GO:0005506,iron ion binding; GO:0004497,monooxygenase activity; GO:0016709,oxidoreductase activity, acting on paired donors, with incorporation or reduction of molecular oxygen, NAD(P)H as one donor, and incorporation of one atom of oxygen; GO:0098542,defense response to othe…	Cytochrome P450
Cluster-12991.20407	1.9	1.97	0.64	1.05	0.47	1.31	5.72	1.59	5.47	6.66	7	2.46	1.75	1.92	4.91	21.2	6.83	21.93	--	up	false	K07418 cytochrome P450 family 2 subfamily J [EC:1.14.14.1] | (RefSeq) cyp81E2; isoflavone 2'-hydroxylase-like (A)	cytochrome P450 81E8-like [Phalaenopsis equestris]	RecName: Full=Cytochrome P450 81D1; EC=1.14.-.-;	SubName: Full=Isoflavone 2'-hydroxylase {ECO:0000313|EMBL:PKU68246.1};	Cytochrome P450 CYP2 subfamily	GO:0016021,integral component of membrane; GO:0016020,membrane; GO:0020037,heme binding; GO:0005506,iron ion binding; GO:0016709,oxidoreductase activity, acting on paired donors, with incorporation or reduction of molecular oxygen, NAD(P)H as one donor, and incorporation of one atom of oxygen; GO:0098542,defense response to other organism; GO:0042343,indole glucosinolate metabolic process; GO:004…	Cytochrome P450
Cluster-12991.67426	4.78	5.2	4.41	0.6	1.79	2.27	5.81	4.99	5.42	42.01	43	40.01	1.75	17	21.05	50.95	48	49.95	up	up	false	K13260 isoflavone/4'-methoxyisoflavone 2'-hydroxylase [EC:1.14.14.90 1.14.14.89] | (RefSeq) cytochrome P450 81E8-like (A)	cytochrome P450 81E8-like [Dendrobium catenatum]	RecName: Full=Cytochrome P450 71B21; EC=1.14.-.-;	SubName: Full=Isoflavone 2'-hydroxylase {ECO:0000313|EMBL:PKU65918.1};	Cytochrome P450 CYP2 subfamily	GO:0016021,integral component of membrane; GO:0016020,membrane; GO:0020037,heme binding; GO:0005506,iron ion binding; GO:0016709,oxidoreductase activity, acting on paired donors, with incorporation or reduction of molecular oxygen, NAD(P)H as one donor, and incorporation of one atom of oxygen; GO:0044550,secondary metabolite biosynthetic process	Cytochrome P450
Cluster-12991.79897	6.33	9.38	7.76	4.35	1.91	3.19	9.13	5.25	10.1	45.75	64.61	58.48	1.75	15.14	24.37	66.46	42.23	77.57	up	up	false	K13260 isoflavone/4'-methoxyisoflavone 2'-hydroxylase [EC:1.14.14.90 1.14.14.89] | (RefSeq) cytochrome P450 81E8-like (A)	cytochrome P450 81E8-like [Phalaenopsis equestris]	RecName: Full=Cytochrome P450 81D1; EC=1.14.-.-;	SubName: Full=Isoflavone 2'-hydroxylase {ECO:0000313|EMBL:PKU68246.1};	Cytochrome P450 CYP2 subfamily	GO:0016021,integral component of membrane; GO:0016020,membrane; GO:0020037,heme binding; GO:0005506,iron ion binding; GO:0016709,oxidoreductase activity, acting on paired donors, with incorporation or reduction of molecular oxygen, NAD(P)H as one donor, and incorporation of one atom of oxygen; GO:0098542,defense response to other organism; GO:0042343,indole glucosinolate metabolic process; GO:004…	Cytochrome P450
Cluster-12991.83917	0.32	1.95	3	1.19	1.69	0.62	4.25	2.82	2.26	9.02	49.92	84.87	1.75	49.65	18.36	116.43	82.33	63.99	--	up	false	K13260 isoflavone/4'-methoxyisoflavone 2'-hydroxylase [EC:1.14.14.90 1.14.14.89] | (RefSeq) cytochrome P450 81E8-like (A)	cytochrome P450 81E8-like [Phalaenopsis equestris]	RecName: Full=Cytochrome P450 81F3 {ECO:0000305}; EC=1.14.-.- {ECO:0000305};	SubName: Full=Isoflavone 2'-hydroxylase {ECO:0000313|EMBL:PKU65916.1};	Cytochrome P450 CYP2 subfamily	GO:0016021,integral component of membrane; GO:0016020,membrane; GO:0020037,heme binding; GO:0005506,iron ion binding; GO:0004497,monooxygenase activity; GO:0016709,oxidoreductase activity, acting on paired donors, with incorporation or reduction of molecular oxygen, NAD(P)H as one donor, and incorporation of one atom of oxygen; GO:0098542,defense response to other organism; GO:0042343,indole gluc…	Cytochrome P450
Cluster-12991.102539	34.64	28.23	31.86	54.41	57.09	61.13	20.35	27.44	20.28	828.29	614.93	766.33	1.75	1426.89	1532.8	473.4	681.88	489.19	--	down	false	K14975 codeine 3-O-demethylase [EC:1.14.11.32] | (RefSeq) codeine O-demethylase (A)	probable 2-oxoglutarate-dependent dioxygenase ANS [Dendrobium catenatum]	RecName: Full=Probable 2-oxoglutarate-dependent dioxygenase ANS {ECO:0000305}; EC=1.14.11.- {ECO:0000305}; AltName: Full=Anthocyanidin synthase {ECO:0000305};	SubName: Full=Protein SRG1 {ECO:0000313|EMBL:PKU84969.1};	Iron/ascorbate family oxidoreductases	GO:0005829,cytosol; GO:0051213,dioxygenase activity; GO:0120091,jasmonic acid hydrolase; GO:0046872,metal ion binding; GO:0009813,flavonoid biosynthetic process; GO:2000022,regulation of jasmonic acid mediated signaling pathway	2OG-Fe(II) oxygenase superfamily
Cluster-12991.102540	17.01	12.17	19.09	28.39	27.67	24.8	7.17	12.81	13.94	405.12	263.97	457.32	1.75	688.78	619.19	166.06	316.94	334.71	--	down	false	K14975 codeine 3-O-demethylase [EC:1.14.11.32] | (RefSeq) codeine O-demethylase (A)	probable 2-oxoglutarate-dependent dioxygenase ANS [Dendrobium catenatum]	RecName: Full=Probable 2-oxoglutarate-dependent dioxygenase ANS {ECO:0000305}; EC=1.14.11.- {ECO:0000305}; AltName: Full=Anthocyanidin synthase {ECO:0000305};	SubName: Full=Protein SRG1 {ECO:0000313|EMBL:PKU84969.1};	Iron/ascorbate family oxidoreductases	GO:0005829,cytosol; GO:0051213,dioxygenase activity; GO:0120091,jasmonic acid hydrolase; GO:0046872,metal ion binding; GO:0009813,flavonoid biosynthetic process; GO:2000022,regulation of jasmonic acid mediated signaling pathway	2OG-Fe(II) oxygenase superfamily
Cluster-12991.102581	178.18	51.73	118.43	29.43	31.96	37.56	105.88	101.43	124.33	4708.31	1243.07	3143.65	1.75	881.18	1040.44	2717.9	2777.31	3306.4	up	up	false	K00475 naringenin 3-dioxygenase [EC:1.14.11.9] | (RefSeq) naringenin,2-oxoglutarate 3-dioxygenase-like (A)	flavanone-3-hydroxylase, partial [Dendrobium hybrid cultivar]	RecName: Full=Naringenin,2-oxoglutarate 3-dioxygenase; EC=1.14.11.9 {ECO:0000250|UniProtKB:Q7XZQ7}; AltName: Full=FHT; AltName: Full=Flavanone-3-hydroxylase; Short=F3H; Flags: Fragment;	SubName: Full=Flavanone-3-hydroxylase {ECO:0000313|EMBL:AQS95358.1}; Flags: Fragment;	Iron/ascorbate family oxidoreductases	GO:0031418,L-ascorbic acid binding; GO:0046872,metal ion binding; GO:0045486,naringenin 3-dioxygenase activity; GO:0009813,flavonoid biosynthetic process	2OG-Fe(II) oxygenase superfamily
Cluster-12991.102582	5.57	2.51	5.16	2.3	2.03	2.75	5.15	2.87	7.86	156.48	63.99	145.63	1.75	59.3	80.97	140.43	83.54	222.13	up	up	false	K00475 naringenin 3-dioxygenase [EC:1.14.11.9] | (RefSeq) naringenin,2-oxoglutarate 3-dioxygenase-like (A)	flavanone-3-hydroxylase, partial [Dendrobium hybrid cultivar]	RecName: Full=Naringenin,2-oxoglutarate 3-dioxygenase; EC=1.14.11.9 {ECO:0000250|UniProtKB:Q7XZQ7}; AltName: Full=FHT; AltName: Full=Flavanone-3-hydroxylase; Short=F3H; Flags: Fragment;	SubName: Full=Flavanone-3-hydroxylase {ECO:0000313|EMBL:AQS95358.1}; Flags: Fragment;	Iron/ascorbate family oxidoreductases	GO:0031418,L-ascorbic acid binding; GO:0046872,metal ion binding; GO:0045486,naringenin 3-dioxygenase activity; GO:0009813,flavonoid biosynthetic process	2OG-Fe(II) oxygenase superfamily
Cluster-12991.103914	0	0	0	0	0	0.47	0.2	0.43	0	0	0	0	1.75	0	88.37	33.54	77.2	0	--	false	down	K00327 NADPH-ferrihemoprotein reductase [EC:1.6.2.4] | (RefSeq) NADPH--cytochrome P450 reductase-like (A)	NADPH--cytochrome P450 reductase-like [Phalaenopsis equestris]	RecName: Full=NADPH--cytochrome P450 reductase 1 {ECO:0000255|HAMAP-Rule:MF_03212}; Short=CPR 1 {ECO:0000255|HAMAP-Rule:MF_03212}; Short=P450R 1 {ECO:0000255|HAMAP-Rule:MF_03212}; EC=1.6.2.4 {ECO:0000255|HAMAP-Rule:MF_03212};	SubName: Full=NADPH--cytochrome P450 reductase {ECO:0000313|EMBL:PKU69577.1};	NADP/FAD dependent oxidoreductase	GO:0005829,cytosol; GO:0005783,endoplasmic reticulum; GO:0005789,endoplasmic reticulum membrane; GO:0016021,integral component of membrane; GO:0010181,FMN binding; GO:0003958,NADPH-hemoprotein reductase activity; GO:0009698,phenylpropanoid metabolic process; GO:0009737,response to abscisic acid; GO:0006979,response to oxidative stress	Flavodoxin
Cluster-12991.104646	0.13	0.56	0.53	1.73	1.49	1.37	1.02	0.68	1.12	4.37	17.64	18.48	1.75	53.59	49.64	34.35	24.4	39.04	down	false	false	K09755 ferulate-5-hydroxylase [EC:1.14.-.-] | (RefSeq) cytochrome P450 84A1-like (A)	LOW QUALITY PROTEIN: cytochrome P450 84A1-like [Phalaenopsis equestris]	RecName: Full=Cytochrome P450 84A1; EC=1.14.-.-; AltName: Full=Ferulate-5-hydroxylase; Short=F5H;	SubName: Full=Cytochrome P450 84A1 {ECO:0000313|EMBL:PKU68221.1};	Cytochrome P450 CYP2 subfamily	GO:0005783,endoplasmic reticulum; GO:0016021,integral component of membrane; GO:0016020,membrane; GO:0020037,heme binding; GO:0005506,iron ion binding; GO:0004497,monooxygenase activity; GO:0016709,oxidoreductase activity, acting on paired donors, with incorporation or reduction of molecular oxygen, NAD(P)H as one donor, and incorporation of one atom of oxygen; GO:0009809,lignin biosynthetic proc…	Cytochrome P450
Cluster-12991.104647	24.28	42.19	30.94	30.06	27.97	26.88	117.09	89	108.19	766.67	1207.57	979.19	1.75	918.57	889.33	3583.33	2898.59	3425.8	--	up	down	K09755 ferulate-5-hydroxylase [EC:1.14.-.-] | (RefSeq) cytochrome P450 84A1-like (A)	cytochrome P450 84A1 [Dendrobium catenatum]	RecName: Full=Cytochrome P450 84A1; EC=1.14.-.-; AltName: Full=Ferulate-5-hydroxylase; Short=F5H;	SubName: Full=Cytochrome P450 84A1 {ECO:0000313|EMBL:PKU68221.1};	Cytochrome P450 CYP2 subfamily	GO:0005783,endoplasmic reticulum; GO:0016021,integral component of membrane; GO:0016020,membrane; GO:0020037,heme binding; GO:0005506,iron ion binding; GO:0004497,monooxygenase activity; GO:0016709,oxidoreductase activity, acting on paired donors, with incorporation or reduction of molecular oxygen, NAD(P)H as one donor, and incorporation of one atom of oxygen; GO:0009809,lignin biosynthetic proc…	Cytochrome P450
Cluster-12991.106370	7.47	3.1	3.15	1.38	2.24	0.66	11.3	11.04	17.36	43.72	17.52	19.44	1.75	14.58	4.09	67.33	73.47	109.78	up	up	down	K00660 chalcone synthase [EC:2.3.1.74] | (RefSeq) chalcone synthase 8 (A)	chalcone synthase [Cymbidium hybrid cultivar]	RecName: Full=Chalcone synthase 4; EC=2.3.1.74; AltName: Full=Naringenin-chalcone synthase 4;	SubName: Full=Chalcone synthase {ECO:0000313|EMBL:AIM58717.1};	--	GO:0016210,naringenin-chalcone synthase activity; GO:0009813,flavonoid biosynthetic process	Chalcone and stilbene synthases, N-terminal domain
Cluster-12991.106371	530.28	169.68	144.6	20.31	18.19	29.35	252.03	298	473.86	12901.3	3759.48	3538.56	1.75	462.42	748.91	5963.67	7530.53	11623.2	up	up	false	K00660 chalcone synthase [EC:2.3.1.74] | (RefSeq) chalcone synthase 8 (A)	chalcone synthase [Cymbidium hybrid cultivar]	RecName: Full=Chalcone synthase 3; EC=2.3.1.74; AltName: Full=Naringenin-chalcone synthase 3;	SubName: Full=Chalcone synthase {ECO:0000313|EMBL:AIM58717.1};	--	GO:0016210,naringenin-chalcone synthase activity; GO:0009813,flavonoid biosynthetic process	Chalcone and stilbene synthases, N-terminal domain
Cluster-12991.107656	16.43	13.01	7.43	5.38	3.41	1.96	7.86	7.22	8.01	177.78	131.33	82.45	1.75	39.5	22.3	84.19	84.18	89.85	up	up	false	K09753 cinnamoyl-CoA reductase [EC:1.2.1.44] | (RefSeq) cinnamoyl-CoA reductase 1-like (A)	cinnamoyl-CoA reductase 2 [Dendrobium catenatum]	RecName: Full=Cinnamoyl-CoA reductase 2; Short=AtCCR2; EC=1.2.1.44;	SubName: Full=Tetraketide alpha-pyrone reductase 1 {ECO:0000313|EMBL:PKU79994.1};	Flavonol reductase/cinnamoyl-CoA reductase	GO:0016621,cinnamoyl-CoA reductase activity; GO:0050662,coenzyme binding; GO:0007623,circadian rhythm; GO:0006952,defense response; GO:0042754,negative regulation of circadian rhythm; GO:0009699,phenylpropanoid biosynthetic process; GO:0009409,response to cold	NAD dependent epimerase/dehydratase family
Cluster-12991.107658	5.54	1.52	4.03	7.64	9.45	14.09	6.97	8.82	7.66	50.61	13.03	37.9	1.75	93.18	135.65	63.41	87.75	73.12	down	false	false	K09753 cinnamoyl-CoA reductase [EC:1.2.1.44] | (RefSeq) cinnamoyl-CoA reductase 1-like (A)	cinnamoyl-CoA reductase 2 [Dendrobium catenatum]	RecName: Full=Cinnamoyl-CoA reductase 2; Short=AtCCR2; EC=1.2.1.44;	SubName: Full=Tetraketide alpha-pyrone reductase 1 {ECO:0000313|EMBL:PKU79994.1};	Flavonol reductase/cinnamoyl-CoA reductase	GO:0016621,cinnamoyl-CoA reductase activity; GO:0050662,coenzyme binding; GO:0007623,circadian rhythm; GO:0006952,defense response; GO:0042754,negative regulation of circadian rhythm; GO:0009699,phenylpropanoid biosynthetic process; GO:0009409,response to cold	NAD dependent epimerase/dehydratase family
Cluster-12991.108121	9.35	7.88	15.68	0	1.62	0.01	30.93	22.68	40.96	202.42	155.84	342.2	1.75	36.68	0.13	652.59	512.08	896.69	--	up	down	K01904 4-coumarate--CoA ligase [EC:6.2.1.12] | (RefSeq) 4-coumarate--CoA ligase-like (A)	4-coumarate--CoA ligase-like [Dendrobium catenatum]	RecName: Full=4-coumarate--CoA ligase 2; Short=4CL 2; EC=6.2.1.12; AltName: Full=4-coumaroyl-CoA synthase 2;	SubName: Full=4-coumarate--CoA ligase 1 {ECO:0000313|EMBL:PKU78981.1};	Acyl-CoA synthetase	GO:0016207,4-coumarate-CoA ligase activity; GO:0005524,ATP binding; GO:0009698,phenylpropanoid metabolic process	AMP-binding enzyme
Cluster-12991.108123	0.95	0.7	1.49	0	0.09	0.03	2.01	1.44	2.06	42.9	28.45	66.96	1.75	4.05	1.39	87.68	66.59	92.52	up	up	false	K01904 4-coumarate--CoA ligase [EC:6.2.1.12] | (RefSeq) 4-coumarate--CoA ligase 1-like (A)	4-coumarate--CoA ligase 1-like [Phalaenopsis equestris]	RecName: Full=4-coumarate--CoA ligase 1; Short=4CL 1; EC=6.2.1.12; AltName: Full=4-coumaroyl-CoA synthase 1;	SubName: Full=4-coumarate--CoA ligase 1 {ECO:0000313|EMBL:PKA49459.1}; EC=6.2.1.12 {ECO:0000313|EMBL:PKA49459.1};	Acyl-CoA synthetase	GO:0016207,4-coumarate-CoA ligase activity; GO:0005524,ATP binding; GO:0009698,phenylpropanoid metabolic process	AMP-binding enzyme
Cluster-12991.108124	1.16	1.65	1.55	0.15	0	0.21	2.51	2.14	3.34	51.7	66.11	68.95	1.75	0	9.81	107.74	97.36	148.37	up	up	false	K01904 4-coumarate--CoA ligase [EC:6.2.1.12] | (RefSeq) 4-coumarate--CoA ligase 1-like (A)	4-coumarate--CoA ligase 1-like [Phalaenopsis equestris]	RecName: Full=4-coumarate--CoA ligase 1; Short=4CL 1; EC=6.2.1.12; AltName: Full=4-coumaroyl-CoA synthase 1;	SubName: Full=4-coumarate--CoA ligase 1 {ECO:0000313|EMBL:PKA49459.1}; EC=6.2.1.12 {ECO:0000313|EMBL:PKA49459.1};	Acyl-CoA synthetase	GO:0016207,4-coumarate-CoA ligase activity; GO:0005524,ATP binding; GO:0009698,phenylpropanoid metabolic process	AMP-binding enzyme
Cluster-12991.108125	78.17	87.55	102.82	4.02	1.82	5.42	203.96	163.77	243.66	2790.65	2829.22	3673.96	1.75	67.28	202.54	7049.24	6014.97	8707.19	up	up	down	K01904 4-coumarate--CoA ligase [EC:6.2.1.12] | (RefSeq) 4-coumarate--CoA ligase-like (A)	4-coumarate--CoA ligase-like [Dendrobium catenatum]	RecName: Full=4-coumarate--CoA ligase 1; Short=4CL 1; EC=6.2.1.12; AltName: Full=4-coumaroyl-CoA synthase 1;	SubName: Full=4-coumarate--CoA ligase 1 {ECO:0000313|EMBL:PKU78981.1};	Acyl-CoA synthetase	GO:0016207,4-coumarate-CoA ligase activity; GO:0005524,ATP binding; GO:0009698,phenylpropanoid metabolic process	AMP-binding enzyme
Cluster-12991.108293	2.01	3.17	2.3	0.08	0.99	0.79	2.79	3.14	3.84	74.79	106.65	85.3	1.75	38.02	30.67	100.39	119.94	142.52	up	up	false	K01859 chalcone isomerase [EC:5.5.1.6] | (RefSeq) probable chalcone--flavonone isomerase 3 (A)	chalcone isomerase [Phalaenopsis equestris]	RecName: Full=Probable chalcone--flavonone isomerase 3; Short=Chalcone isomerase 3; EC=5.5.1.6; AltName: Full=Chalcone isomerase-like 1;	RecName: Full=Chalcone-flavonone isomerase family protein {ECO:0000256|RuleBase:RU361158};	--	GO:0005783,endoplasmic reticulum; GO:0045430,chalcone isomerase activity; GO:0009813,flavonoid biosynthetic process; GO:0080167,response to karrikin	Chalcone-flavanone isomerase
Cluster-12991.108903	0.51	0.21	0.57	0.28	0.77	1.23	2.03	0.96	1.24	30.51	11.31	33.98	1.75	47.47	76.59	116.47	58.38	73.46	--	false	down	K19513 protein CLEC16A | (RefSeq) uncharacterized protein LOC110099760 (A)	uncharacterized protein LOC110099760 [Dendrobium catenatum]	RecName: Full=Protein TRANSPARENT TESTA 9 {ECO:0000303|PubMed:8528278}; AltName: Full=Protein GREEN FLUORESCENT SEED 9 {ECO:0000303|PubMed:25116949};	SubName: Full=Uncharacterized protein {ECO:0000313|EMBL:PKA51374.1};	Uncharacterized conserved protein	GO:0019898,extrinsic component of membrane; GO:0005794,Golgi apparatus; GO:0009718,anthocyanin-containing compound biosynthetic process; GO:0001708,cell fate specification; GO:1903415,flavonoid transport from endoplasmic reticulum to plant-type vacuole; GO:0044090,positive regulation of vacuole organization; GO:0016192,vesicle-mediated transport	Uncharacterised conserved protein
Cluster-12991.112064	34.52	40.4	44.06	141.39	131.33	128.24	48.19	52.44	50.07	432.11	468.95	562.79	1.75	1750.58	1688.82	594.78	701.16	645.47	down	down	false	K13082 bifunctional dihydroflavonol 4-reductase/flavanone 4-reductase [EC:1.1.1.219 1.1.1.234] | (RefSeq) dihydroflavonol-4-reductase-like (A)	putative anthocyanidin reductase [Dendrobium catenatum]	RecName: Full=Anthocyanidin reductase ((2S)-flavan-3-ol-forming) {ECO:0000250|UniProtKB:Q5FB34}; Short=VvANR {ECO:0000250|UniProtKB:Q5FB34}; EC=1.3.1.112 {ECO:0000250|UniProtKB:Q5FB34};	SubName: Full=Dihydroflavonol-4-reductase {ECO:0000313|EMBL:PKA54087.1}; EC=1.3.1.77 {ECO:0000313|EMBL:PKA54087.1};	Flavonol reductase/cinnamoyl-CoA reductase	GO:0050662,coenzyme binding; GO:0016491,oxidoreductase activity; GO:0009813,flavonoid biosynthetic process	NAD dependent epimerase/dehydratase family
Cluster-12991.112608	0	0	0	0	0	0	0.86	1.18	0.53	0	0	0	1.75	0	0	31.18	45.51	19.9	--	up	down	K05909 laccase [EC:1.10.3.2] | (RefSeq) laccase-10-like (A)	laccase-10-like [Phalaenopsis equestris]	RecName: Full=Laccase-17; EC=1.10.3.2; AltName: Full=Benzenediol:oxygen oxidoreductase 17; AltName: Full=Diphenol oxidase 17; AltName: Full=Urishiol oxidase 17; Flags: Precursor;	SubName: Full=Laccase-17 {ECO:0000313|EMBL:PKU72796.1};	Multicopper oxidases	GO:0048046,apoplast; GO:0005507,copper ion binding; GO:0052716,hydroquinone:oxygen oxidoreductase activity; GO:0016491,oxidoreductase activity; GO:0016722,oxidoreductase activity, oxidizing metal ions; GO:0009809,lignin biosynthetic process; GO:0046274,lignin catabolic process; GO:0009698,phenylpropanoid metabolic process	Multicopper oxidase
Cluster-12991.113538	8.06	8.81	8.65	0.79	0.97	1.07	10.42	10.05	12.36	294.54	291.43	316.13	1.75	36.73	41	368.42	377.59	451.76	up	up	false	K01904 4-coumarate--CoA ligase [EC:6.2.1.12] | (RefSeq) probable 4-coumarate--CoA ligase 2 isoform X1 (A)	probable 4-coumarate--CoA ligase 2 isoform X1 [Dendrobium catenatum]	RecName: Full=4-coumarate--CoA ligase 2; Short=4CL 2; EC=6.2.1.12; AltName: Full=4-coumaroyl-CoA synthase 2; AltName: Full=Clone 4CL16;	SubName: Full=Putative 4-coumarate--CoA ligase 2 {ECO:0000313|EMBL:PKU79693.1};	Acyl-CoA synthetase	GO:0016207,4-coumarate-CoA ligase activity; GO:0005524,ATP binding; GO:0009698,phenylpropanoid metabolic process	AMP-binding enzyme
Cluster-12991.114703	13.94	14.17	22.94	8.07	7.72	6.39	25.6	22.97	25.85	394.68	364.37	652.05	1.75	227.94	189.66	703.57	672.73	735.6	up	up	false	K12355 coniferyl-aldehyde dehydrogenase [EC:1.2.1.68] | (RefSeq) aldehyde dehydrogenase family 2 member C4-like (A)	aldehyde dehydrogenase family 2 member C4-like [Dendrobium catenatum]	RecName: Full=Aldehyde dehydrogenase family 2 member C4; EC=1.2.1.3; AltName: Full=ALDH1a; AltName: Full=Protein REDUCED EPIDERMAL FLUORESCENCE 1;	SubName: Full=Uncharacterized protein {ECO:0000313|EnsemblPlants:GSMUA_Achr5P24920_001};	Aldehyde dehydrogenase	GO:0005829,cytosol; GO:0004029,aldehyde dehydrogenase (NAD) activity; GO:0050269,coniferyl-aldehyde dehydrogenase activity; GO:0009699,phenylpropanoid biosynthetic process	Aldehyde dehydrogenase family
Cluster-12991.115900	13.27	7.63	8.38	3.92	6.55	5.1	24.97	21.23	23.51	79.55	44.14	52.93	1.75	43.55	32.37	152.12	144.31	151.93	--	up	down	K01859 chalcone isomerase [EC:5.5.1.6] | (RefSeq) chalcone--flavonone isomerase-like (A)	chalcone isomerase 2, partial [Dendrobium hybrid cultivar]	RecName: Full=Chalcone--flavonone isomerase; Short=Chalcone isomerase; EC=5.5.1.6;	RecName: Full=Chalcone-flavonone isomerase family protein {ECO:0000256|RuleBase:RU361158}; Flags: Fragment;	--	GO:0045430,chalcone isomerase activity; GO:0009813,flavonoid biosynthetic process	Chalcone-flavanone isomerase
Cluster-12991.115901	247.47	121.34	95.41	31.87	44.2	51.87	122.32	143.62	167.7	3221.48	1462.6	1265.92	1.75	611.79	710.14	1568.28	1992.37	2244.15	up	up	false	K01859 chalcone isomerase [EC:5.5.1.6] | (RefSeq) chalcone--flavonone isomerase-like (A)	chalcone isomerase 2, partial [Dendrobium hybrid cultivar]	RecName: Full=Chalcone--flavonone isomerase; Short=Chalcone isomerase; EC=5.5.1.6;	RecName: Full=Chalcone-flavonone isomerase family protein {ECO:0000256|RuleBase:RU361158}; Flags: Fragment;	--	GO:0045430,chalcone isomerase activity; GO:0009813,flavonoid biosynthetic process	Chalcone-flavanone isomerase
Cluster-12991.116932	102.66	73.03	67.26	172.18	164.3	173.98	72.99	58.79	60.55	3108	2006	2042	1.75	5177	5520	2143	1838	1840	--	down	false	--	F-box/kelch-repeat protein SKIP20 [Phalaenopsis equestris]	RecName: Full=F-box/kelch-repeat protein At2g44130;	SubName: Full=F-box/kelch-repeat protein {ECO:0000313|EMBL:PKU80317.1};	FOG: Kelch repeat	GO:0005829,cytosol; GO:2000762,regulation of phenylpropanoid metabolic process	Kelch motif
Cluster-12991.119374	2.36	1.12	1.91	0	0	0	1.9	2.42	4.44	45.25	19.6	36.96	1.75	0	0	35.64	48.51	86.4	up	up	false	K13082 bifunctional dihydroflavonol 4-reductase/flavanone 4-reductase [EC:1.1.1.219 1.1.1.234] | (RefSeq) LOW QUALITY PROTEIN: dihydroflavonol 4-reductase-like (A)	dihydroflavonol-4-reductase [Cymbidium hybrid cultivar]	RecName: Full=Bifunctional dihydroflavonol 4-reductase/flavanone 4-reductase; AltName: Full=Dihydroflavonol 4-reductase; Short=DFR; EC=1.1.1.219 {ECO:0000269|PubMed:12667486}; AltName: Full=Dihydrokaempferol 4-reductase; AltName: Full=Flavanone 4-reductase; Short=FNR; EC=1.1.1.234 {ECO:0000269|PubMed:12667486};	SubName: Full=Dihydroflavonol 4-reductase {ECO:0000313|EMBL:AAC17843.1, ECO:0000313|EMBL:AIM58715.1};	Flavonol reductase/cinnamoyl-CoA reductase	GO:0050662,coenzyme binding; GO:0045552,dihydrokaempferol 4-reductase activity; GO:0047890,flavanone 4-reductase activity; GO:0009813,flavonoid biosynthetic process	NAD dependent epimerase/dehydratase family
Cluster-12991.119375	3.81	1.93	3.97	0	0	0	4.9	2.4	6.29	76.11	35.24	80.13	1.75	0	0	95.47	50.17	127.36	up	up	false	K13082 bifunctional dihydroflavonol 4-reductase/flavanone 4-reductase [EC:1.1.1.219 1.1.1.234] | (RefSeq) LOW QUALITY PROTEIN: dihydroflavonol 4-reductase-like (A)	dihydroflavonol-4-reductase [Cymbidium hybrid cultivar]	RecName: Full=Bifunctional dihydroflavonol 4-reductase/flavanone 4-reductase; AltName: Full=Dihydroflavonol 4-reductase; Short=DFR; EC=1.1.1.219 {ECO:0000269|PubMed:12667486}; AltName: Full=Dihydrokaempferol 4-reductase; AltName: Full=Flavanone 4-reductase; Short=FNR; EC=1.1.1.234 {ECO:0000269|PubMed:12667486};	SubName: Full=Dihydroflavonol 4-reductase {ECO:0000313|EMBL:AAC17843.1, ECO:0000313|EMBL:AIM58715.1};	Flavonol reductase/cinnamoyl-CoA reductase	GO:0050662,coenzyme binding; GO:0045552,dihydrokaempferol 4-reductase activity; GO:0047890,flavanone 4-reductase activity; GO:0009813,flavonoid biosynthetic process	NAD dependent epimerase/dehydratase family
Cluster-12991.120214	20	22.6	14	3.49	2.25	2.46	18.78	15.67	17.56	664.16	679.92	465.59	1.75	77.73	85.72	604.27	536.16	584.5	up	up	false	K01859 chalcone isomerase [EC:5.5.1.6] | (RefSeq) probable chalcone--flavonone isomerase 3 (A)	chalcone isomerase [Phalaenopsis equestris]	RecName: Full=Probable chalcone--flavonone isomerase 3; Short=Chalcone isomerase 3; EC=5.5.1.6; AltName: Full=Chalcone isomerase-like 1;	RecName: Full=Chalcone-flavonone isomerase family protein {ECO:0000256|RuleBase:RU361158};	--	GO:0005783,endoplasmic reticulum; GO:0045430,chalcone isomerase activity; GO:0009813,flavonoid biosynthetic process; GO:0080167,response to karrikin	Chalcone-flavanone isomerase
Cluster-12991.120827	7.01	3.06	8.85	3.12	4.64	4.41	11.66	11.1	12.18	234.13	92.54	296.02	1.75	161.09	154.51	377.4	382.08	407.63	--	up	false	K01859 chalcone isomerase [EC:5.5.1.6] | (RefSeq) probable chalcone--flavonone isomerase 3 (A)	chalcone isomerase [Phalaenopsis equestris]	RecName: Full=Probable chalcone--flavonone isomerase 3; Short=Chalcone isomerase 3; EC=5.5.1.6; AltName: Full=Chalcone isomerase-like 1;	RecName: Full=Chalcone-flavonone isomerase family protein {ECO:0000256|RuleBase:RU361158};	--	GO:0005783,endoplasmic reticulum; GO:0045430,chalcone isomerase activity; GO:0009813,flavonoid biosynthetic process; GO:0080167,response to karrikin	Chalcone-flavanone isomerase
Cluster-12991.12124	0.71	0.83	0.49	0.16	0.09	0.08	0.96	1.46	1.19	16	17	11	1.75	2	2	21	34	27	--	up	false	K00660 chalcone synthase [EC:2.3.1.74] | (RefSeq) bibenzyl synthase (A)	bibenzyl synthase [Bromheadia finlaysoniana]	RecName: Full=Bibenzyl synthase; EC=2.3.1.-;	SubName: Full=Bibenzyl synthase {ECO:0000313|EMBL:CAA10514.1};	--	GO:0016747,transferase activity, transferring acyl groups other than amino-acyl groups; GO:0009813,flavonoid biosynthetic process	Chalcone and stilbene synthases, N-terminal domain
Cluster-12991.122735	42.07	20.36	17.99	4.1	3.36	6.43	28.93	37.78	32.05	244.73	114.49	110.4	1.75	21.71	39.64	171.24	249.91	201.43	up	up	false	K01859 chalcone isomerase [EC:5.5.1.6] | (RefSeq) probable chalcone--flavonone isomerase 3 (A)	chalcone isomerase [Phalaenopsis equestris]	RecName: Full=Probable chalcone--flavonone isomerase 3; Short=Chalcone isomerase 3; EC=5.5.1.6; AltName: Full=Chalcone isomerase-like 1;	RecName: Full=Chalcone-flavonone isomerase family protein {ECO:0000256|RuleBase:RU361158};	--	GO:0005783,endoplasmic reticulum; GO:0045430,chalcone isomerase activity; GO:0009813,flavonoid biosynthetic process; GO:0080167,response to karrikin	Chalcone-flavanone isomerase
Cluster-12991.12399	6.64	12.63	7.43	0.91	0.29	0.66	5.4	7.88	1.52	119.54	208.55	135.19	1.75	5.52	12.54	95.01	148.88	27.78	up	up	false	K24028 salicylic acid 3-hydroxylase [EC:1.14.11.-] | (RefSeq) flavanone 3-dioxygenase 2 isoform X1 (A)	protein DOWNY MILDEW RESISTANCE 6 [Dendrobium catenatum]	RecName: Full=Flavanone 3-dioxygenase 2 {ECO:0000305}; EC=1.14.11.9 {ECO:0000269|PubMed:18413994}; AltName: Full=Flavanone 3-beta-hydroxylase 2 {ECO:0000305}; AltName: Full=Flavanone 3-hydroxylase 2 {ECO:0000303|PubMed:18413994}; Short=OsF3H-2 {ECO:0000303|PubMed:18413994};	SubName: Full=protein DOWNY MILDEW RESISTANCE 6-like {ECO:0000313|RefSeq:XP_008783535.1};	Iron/ascorbate family oxidoreductases	GO:0031418,L-ascorbic acid binding; GO:0046872,metal ion binding; GO:0045486,naringenin 3-dioxygenase activity; GO:0009813,flavonoid biosynthetic process	2OG-Fe(II) oxygenase superfamily
Cluster-12991.12420	0	0	0	2.06	0.56	1.16	0	0	0	0	0	0	1.75	14	29	0	0	0	down	down	--	K08695 anthocyanidin reductase [EC:1.3.1.77] | (RefSeq) anthocyanidin reductase ((2S)-flavan-3-ol-forming) (A)	NAD(P)-binding protein [Coccomyxa subellipsoidea C-169]	RecName: Full=Anthocyanidin reductase ((2S)-flavan-3-ol-forming) {ECO:0000250|UniProtKB:Q5FB34}; Short=VvANR {ECO:0000250|UniProtKB:Q5FB34}; EC=1.3.1.112 {ECO:0000250|UniProtKB:Q5FB34};	SubName: Full=NAD(P)-binding protein {ECO:0000313|EMBL:EIE24719.1};	Flavonol reductase/cinnamoyl-CoA reductase	GO:0050662,coenzyme binding; GO:0016491,oxidoreductase activity; GO:0009813,flavonoid biosynthetic process	NAD dependent epimerase/dehydratase family
Cluster-12991.125725	39.53	16.83	31.5	0	0	0.14	20.11	17.22	29.72	1080.69	418.15	864.7	1.75	0	4	533.84	487.37	817.12	up	up	false	K14329 agmatine coumaroyltransferase [EC:2.3.1.64 2.3.1.-] | (RefSeq) AACT1; anthocyanin 5-aromatic acyltransferase 1 (A)	phenolic glucoside malonyltransferase 2-like [Dendrobium catenatum]	RecName: Full=Malonyl-coenzyme A:anthocyanin 3-O-glucoside-6''-O-malonyltransferase {ECO:0000303|PubMed:12481098}; Short=Dv3MaT {ECO:0000303|PubMed:12481098}; Short=Malonyl CoA:anthocyanin 3-O-glucoside-6''-O-malonyltransferase {ECO:0000312|EMBL:AAO12206.1}; EC=2.3.1.171;	SubName: Full=Anthocyanin 5-aromatic acyltransferase {ECO:0000313|EMBL:PKU78880.1};	--	GO:0033809,anthocyanin 6''-O-malonyltransferase activity; GO:0102588,cyanidin 3-O-glucoside 6''-O-malonyltransferase activity; GO:0009698,phenylpropanoid metabolic process	Transferase family
Cluster-12991.126393	3.13	1.68	2.05	1.51	0.67	0	1.33	0.64	0.55	102.96	50.18	67.64	1.75	22.83	0	42.46	21.84	18.12	--	false	up	K12355 coniferyl-aldehyde dehydrogenase [EC:1.2.1.68] | (RefSeq) aldehyde dehydrogenase family 2 member C4-like isoform X1 (A)	aldehyde dehydrogenase family 2 member C4-like isoform X1 [Phalaenopsis equestris]	RecName: Full=Aldehyde dehydrogenase family 2 member C4; EC=1.2.1.3; AltName: Full=ALDH1a; AltName: Full=Protein REDUCED EPIDERMAL FLUORESCENCE 1;	SubName: Full=Aldehyde dehydrogenase family 2 member C4 {ECO:0000313|EMBL:PKA67067.1}; EC=1.2.1.68 {ECO:0000313|EMBL:PKA67067.1};	Aldehyde dehydrogenase	GO:0005829,cytosol; GO:0004029,aldehyde dehydrogenase (NAD) activity; GO:0050269,coniferyl-aldehyde dehydrogenase activity; GO:0009699,phenylpropanoid biosynthetic process	Aldehyde dehydrogenase family
Cluster-12991.130564	0.47	0.41	0.34	0.49	0.09	0.34	1.13	0.72	0.91	19.82	15.57	14.43	1.75	3.81	14.97	46.13	31.26	38.4	--	up	false	K01859 chalcone isomerase [EC:5.5.1.6] | (RefSeq) probable chalcone--flavonone isomerase 3 (A)	chalcone isomerase [Phalaenopsis equestris]	RecName: Full=Probable chalcone--flavonone isomerase 3; Short=Chalcone isomerase 3; EC=5.5.1.6; AltName: Full=Chalcone isomerase-like 1;	RecName: Full=Chalcone-flavonone isomerase family protein {ECO:0000256|RuleBase:RU361158};	--	GO:0005783,endoplasmic reticulum; GO:0045430,chalcone isomerase activity; GO:0009813,flavonoid biosynthetic process; GO:0080167,response to karrikin	Chalcone-flavanone isomerase
Cluster-12991.131843	0	0	0	0.31	0	0.32	0	0.91	0	0	0	0	1.75	0	34.17	0	92.88	0	down	false	--	K05841 sterol 3beta-glucosyltransferase [EC:2.4.1.173] | (RefSeq) sterol 3-beta-glucosyltransferase UGT80A2-like (A)	sterol 3-beta-glucosyltransferase isoform X3 [Dendrobium catenatum]	RecName: Full=Sterol 3-beta-glucosyltransferase UGT80B1; EC=2.4.1.173; AltName: Full=Protein TRANSPARENT TESTA 15; AltName: Full=UDP-glucose:sterol glucosyltransferase 80B1;	SubName: Full=Uncharacterized protein {ECO:0000313|EnsemblPlants:HORVU6Hr1G038500.70};	UDP-glucuronosyl and UDP-glucosyl transferase	GO:0005774,vacuolar membrane; GO:0005773,vacuole; GO:0102203,brassicasterol glucosyltransferase activity; GO:0102205,cholesterol allpha-glucosyltransferase activity; GO:0080043,quercetin 3-O-glucosyltransferase activity; GO:0080044,quercetin 7-O-glucosyltransferase activity; GO:0102202,soladodine glucosyltransferase activity; GO:0016906,sterol 3-beta-glucosyltransferase activity; GO:0005975,carbo…	--
Cluster-12991.132341	27.19	22.37	23.11	50.93	53.69	55.04	21.84	26.09	28.69	685.5	513.13	585.55	1.75	1413.33	1454.68	535.08	682.46	728.58	down	down	false	K14975 codeine 3-O-demethylase [EC:1.14.11.32] | (RefSeq) codeine O-demethylase (A)	protein SRG1-like [Phalaenopsis equestris]	RecName: Full=Probable 2-oxoglutarate-dependent dioxygenase ANS {ECO:0000305}; EC=1.14.11.- {ECO:0000305}; AltName: Full=Anthocyanidin synthase {ECO:0000305};	SubName: Full=Protein SRG1 {ECO:0000313|EMBL:PKU84969.1};	Iron/ascorbate family oxidoreductases	GO:0005829,cytosol; GO:0051213,dioxygenase activity; GO:0120091,jasmonic acid hydrolase; GO:0046872,metal ion binding; GO:0009813,flavonoid biosynthetic process; GO:2000022,regulation of jasmonic acid mediated signaling pathway	2OG-Fe(II) oxygenase superfamily
Cluster-12991.13409	0	0	0	1.99	0.81	2.52	0.06	0	0.05	0	0	0	1.75	15.64	48.72	1	0	1	down	down	--	K08695 anthocyanidin reductase [EC:1.3.1.77] | (RefSeq) anthocyanidin reductase ((2S)-flavan-3-ol-forming)-like isoform X1 (A)	NAD(P)-binding protein [Coccomyxa subellipsoidea C-169]	RecName: Full=Anthocyanidin reductase ((2S)-flavan-3-ol-forming) {ECO:0000250|UniProtKB:Q5FB34}; Short=VvANR {ECO:0000250|UniProtKB:Q5FB34}; EC=1.3.1.112 {ECO:0000250|UniProtKB:Q5FB34};	SubName: Full=NAD(P)-binding protein {ECO:0000313|EMBL:EIE24719.1};	Flavonol reductase/cinnamoyl-CoA reductase	GO:0050662,coenzyme binding; GO:0016491,oxidoreductase activity; GO:0009813,flavonoid biosynthetic process	NAD dependent epimerase/dehydratase family
Cluster-12991.135216	1.03	1.53	1.15	1.02	1.41	0.39	3.36	2.56	2.03	32.77	44.33	36.69	1.75	47	13	104.08	84.27	65.12	--	up	false	K20771 carlactone C-19 oxidase [EC:1.14.-.-] | (RefSeq) cytochrome P450 711A1-like (A)	cytochrome P450 711A1-like [Phalaenopsis equestris]	RecName: Full=Cytochrome P450 711A1; EC=1.14.-.-; AltName: Full=Protein MORE AXILLARY BRANCHES 1;	SubName: Full=Cytochrome P450 711A1 {ECO:0000313|EMBL:OAY83038.1};	Cytochrome P450 CYP3/CYP5/CYP6/CYP9 subfamilies	GO:0016021,integral component of membrane; GO:0020037,heme binding; GO:0005506,iron ion binding; GO:0004497,monooxygenase activity; GO:0016705,oxidoreductase activity, acting on paired donors, with incorporation or reduction of molecular oxygen; GO:0009926,auxin polar transport; GO:0016117,carotenoid biosynthetic process; GO:0009963,positive regulation of flavonoid biosynthetic process; GO:000993…	Cytochrome P450
Cluster-12991.140093	9.91	13.19	7.48	0.03	1.26	0.81	5.54	5.8	6.45	178.7	217.92	136.26	1.75	23.9	15.34	97.54	109.66	118.06	up	up	false	K24028 salicylic acid 3-hydroxylase [EC:1.14.11.-] | (RefSeq) flavanone 3-dioxygenase 2 isoform X1 (A)	protein DOWNY MILDEW RESISTANCE 6 [Dendrobium catenatum]	RecName: Full=Flavanone 3-dioxygenase 2 {ECO:0000305}; EC=1.14.11.9 {ECO:0000269|PubMed:18413994}; AltName: Full=Flavanone 3-beta-hydroxylase 2 {ECO:0000305}; AltName: Full=Flavanone 3-hydroxylase 2 {ECO:0000303|PubMed:18413994}; Short=OsF3H-2 {ECO:0000303|PubMed:18413994};	SubName: Full=protein DOWNY MILDEW RESISTANCE 6-like {ECO:0000313|RefSeq:XP_008783535.1};	Iron/ascorbate family oxidoreductases	GO:0031418,L-ascorbic acid binding; GO:0046872,metal ion binding; GO:0045486,naringenin 3-dioxygenase activity; GO:0009813,flavonoid biosynthetic process	2OG-Fe(II) oxygenase superfamily
Cluster-12991.141533	3.35	3.4	5.05	2.09	2	1.95	3.15	3.7	2.2	100	92	151	1.75	62	61	91	114	66	up	false	false	K20771 carlactone C-19 oxidase [EC:1.14.-.-] | (RefSeq) cytochrome P450 711A1-like (A)	cytochrome P450 711A1-like [Dendrobium catenatum]	RecName: Full=Cytochrome P450 711A1; EC=1.14.-.-; AltName: Full=Protein MORE AXILLARY BRANCHES 1;	SubName: Full=Cytochrome P450 711A1 {ECO:0000313|EMBL:PKU80848.1};	Cytochrome P450 CYP3/CYP5/CYP6/CYP9 subfamilies	GO:0016021,integral component of membrane; GO:0020037,heme binding; GO:0005506,iron ion binding; GO:0004497,monooxygenase activity; GO:0016705,oxidoreductase activity, acting on paired donors, with incorporation or reduction of molecular oxygen; GO:0009926,auxin polar transport; GO:0016117,carotenoid biosynthetic process; GO:0009963,positive regulation of flavonoid biosynthetic process; GO:000993…	Cytochrome P450
Cluster-12991.141777	4.17	3.43	3.66	1.78	1.62	1.63	3.05	2.15	4.36	26.92	21.24	24.8	1.75	11.53	11.14	19.89	15.62	30.16	up	false	false	K05841 sterol 3beta-glucosyltransferase [EC:2.4.1.173] | (RefSeq) sterol 3-beta-glucosyltransferase UGT80A2 (A)	sterol 3-beta-glucosyltransferase isoform X3 [Dendrobium catenatum]	RecName: Full=Sterol 3-beta-glucosyltransferase UGT80B1; EC=2.4.1.173; AltName: Full=Protein TRANSPARENT TESTA 15; AltName: Full=UDP-glucose:sterol glucosyltransferase 80B1;	SubName: Full=Sterol 3-beta-glucosyltransferase UGT80B1 {ECO:0000313|EMBL:OAY85521.1};	UDP-glucuronosyl and UDP-glucosyl transferase	GO:0005774,vacuolar membrane; GO:0005773,vacuole; GO:0102203,brassicasterol glucosyltransferase activity; GO:0102205,cholesterol allpha-glucosyltransferase activity; GO:0080043,quercetin 3-O-glucosyltransferase activity; GO:0080044,quercetin 7-O-glucosyltransferase activity; GO:0102202,soladodine glucosyltransferase activity; GO:0016906,sterol 3-beta-glucosyltransferase activity; GO:0005975,carbo…	--
Cluster-12991.143551	0.92	1.49	0.93	4.55	3	2.07	2.4	2.14	3.38	24.96	36.79	25.34	1.75	84.85	59.03	63.32	60.01	92.16	down	false	down	K09755 ferulate-5-hydroxylase [EC:1.14.-.-] | (RefSeq) cytochrome P450 84A1 (A)	cytochrome P450 84A1 [Dendrobium catenatum]	RecName: Full=Cytochrome P450 84A1; EC=1.14.-.-; AltName: Full=Ferulate-5-hydroxylase; Short=F5H;	SubName: Full=Cytochrome P450 84A1 {ECO:0000313|EMBL:PKU68221.1};	Cytochrome P450 CYP2 subfamily	GO:0005783,endoplasmic reticulum; GO:0016021,integral component of membrane; GO:0016020,membrane; GO:0020037,heme binding; GO:0005506,iron ion binding; GO:0004497,monooxygenase activity; GO:0016709,oxidoreductase activity, acting on paired donors, with incorporation or reduction of molecular oxygen, NAD(P)H as one donor, and incorporation of one atom of oxygen; GO:0009809,lignin biosynthetic proc…	Cytochrome P450
Cluster-12991.144648	7.91	7.33	8.65	1.5	1.54	1.17	5.94	5.81	5.42	692.4	576.03	752.74	1.75	138.95	107.15	500.66	516.77	470.89	up	up	false	K14026 SEL1 protein | (RefSeq) ERAD-associated E3 ubiquitin-protein ligase component HRD3 (A)	mediator of RNA polymerase II transcription subunit 33A-like isoform X2 [Dendrobium catenatum]	RecName: Full=Mediator of RNA polymerase II transcription subunit 33A; AltName: Full=REF4-related 1 protein; AltName: Full=REF4-resembling 1 protein;	SubName: Full=Mediator of RNA polymerase II transcription subunit 33A {ECO:0000313|EMBL:PKU66907.1};	--	GO:0016592,mediator complex; GO:0009698,phenylpropanoid metabolic process; GO:2000762,regulation of phenylpropanoid metabolic process; GO:0006355,regulation of transcription, DNA-templated; GO:0006351,transcription, DNA-templated	--
Cluster-12991.148819	1.95	4.44	8.32	1.06	2.56	0.73	1.88	1.37	2.48	56.54	117.11	242.54	1.75	77.38	22.13	53.12	41.19	72.36	up	false	up	K20771 carlactone C-19 oxidase [EC:1.14.-.-] | (RefSeq) cytochrome P450 711A1-like (A)	cytochrome P450 711A1-like [Dendrobium catenatum]	RecName: Full=Cytochrome P450 711A1; EC=1.14.-.-; AltName: Full=Protein MORE AXILLARY BRANCHES 1;	SubName: Full=Cytochrome P450 711A1 {ECO:0000313|EMBL:PKU80848.1};	Cytochrome P450 CYP3/CYP5/CYP6/CYP9 subfamilies	GO:0016021,integral component of membrane; GO:0020037,heme binding; GO:0005506,iron ion binding; GO:0004497,monooxygenase activity; GO:0016705,oxidoreductase activity, acting on paired donors, with incorporation or reduction of molecular oxygen; GO:0009926,auxin polar transport; GO:0016117,carotenoid biosynthetic process; GO:0009963,positive regulation of flavonoid biosynthetic process; GO:000993…	Cytochrome P450
Cluster-12991.156714	7.12	9.34	8.89	5.32	2.54	1.73	10.23	10.45	4.22	104.73	126.71	132.95	1.75	39.59	26.73	147.73	162.85	63.46	up	up	false	K20771 carlactone C-19 oxidase [EC:1.14.-.-] | (RefSeq) cytochrome P450 711A1-like (A)	cytochrome P450 711A1-like [Dendrobium catenatum]	RecName: Full=Cytochrome P450 711A1; EC=1.14.-.-; AltName: Full=Protein MORE AXILLARY BRANCHES 1;	SubName: Full=Cytochrome P450 711A1 {ECO:0000313|EMBL:PKU80848.1};	Cytochrome P450 CYP3/CYP5/CYP6/CYP9 subfamilies	GO:0016021,integral component of membrane; GO:0020037,heme binding; GO:0005506,iron ion binding; GO:0004497,monooxygenase activity; GO:0016705,oxidoreductase activity, acting on paired donors, with incorporation or reduction of molecular oxygen; GO:0009926,auxin polar transport; GO:0016117,carotenoid biosynthetic process; GO:0009963,positive regulation of flavonoid biosynthetic process; GO:000993…	Cytochrome P450
Cluster-12991.160745	106.89	77.76	87.26	21.15	28.63	29.91	103.44	84.25	97.13	591.92	417.78	511.26	1.75	176.97	175.66	584.63	533.65	583.75	up	up	false	K01859 chalcone isomerase [EC:5.5.1.6] | (RefSeq) probable chalcone--flavonone isomerase 3 (A)	chalcone isomerase [Phalaenopsis equestris]	RecName: Full=Probable chalcone--flavonone isomerase 3; Short=Chalcone isomerase 3; EC=5.5.1.6; AltName: Full=Chalcone isomerase-like 1;	RecName: Full=Chalcone-flavonone isomerase family protein {ECO:0000256|RuleBase:RU361158};	--	GO:0005783,endoplasmic reticulum; GO:0045430,chalcone isomerase activity; GO:0009813,flavonoid biosynthetic process; GO:0080167,response to karrikin	Chalcone-flavanone isomerase
Cluster-12991.165059	0	0	0	3.71	0	2.18	0	0	0.04	0	0	0	1.75	0	29.03	0	0	0.47	down	down	--	K24028 salicylic acid 3-hydroxylase [EC:1.14.11.-] | (RefSeq) hypothetical protein (A)	protein DMR6-LIKE OXYGENASE 2-like [Dendrobium catenatum]	RecName: Full=Protein DOWNY MILDEW RESISTANCE 6 {ECO:0000303|PubMed:15986928}; Short=AtDMR6 {ECO:0000303|PubMed:15986928}; EC=1.14.11.- {ECO:0000255|PROSITE-ProRule:PRU00805}; AltName: Full=2-oxoglutarate (2OG)-Fe(II) oxygenase-like protein DMR6 {ECO:0000303|PubMed:18248595}; AltName: Full=Salicylate 3-hydroxylase DMR6 {ECO:0000305}; Short=S3H DMR6 {ECO:0000305}; Short=SA 3-hydroxylase DMR6 {ECO:…	SubName: Full=Protein SRG1 {ECO:0000313|EMBL:PKU70758.1};	Iron/ascorbate family oxidoreductases	GO:0033759,flavone synthase activity; GO:0046872,metal ion binding; GO:0034785,salicylate 5-hydroxylase activity; GO:0042742,defense response to bacterium; GO:0002229,defense response to oomycetes; GO:0009813,flavonoid biosynthetic process; GO:0010150,leaf senescence; GO:0009617,response to bacterium; GO:0009620,response to fungus; GO:0002239,response to oomycetes; GO:0009751,response to salicyli…	non-haem dioxygenase in morphine synthesis N-terminal
Cluster-12991.166948	4.01	5.05	6.14	11.7	12.17	9.89	4.14	5.05	5.36	80.72	92.92	124.74	1.75	256.93	208.88	81.25	106.29	109.21	down	down	false	K08695 anthocyanidin reductase [EC:1.3.1.77] | (RefSeq) anthocyanidin reductase ((2S)-flavan-3-ol-forming) (A)	putative anthocyanidin reductase [Dendrobium catenatum]	RecName: Full=Anthocyanidin reductase ((2S)-flavan-3-ol-forming) {ECO:0000250|UniProtKB:Q5FB34}; Short=VvANR {ECO:0000250|UniProtKB:Q5FB34}; EC=1.3.1.112 {ECO:0000250|UniProtKB:Q5FB34};	SubName: Full=Uncharacterized protein {ECO:0000313|EMBL:JAD75564.1};	Flavonol reductase/cinnamoyl-CoA reductase	GO:0050662,coenzyme binding; GO:0016491,oxidoreductase activity; GO:0009813,flavonoid biosynthetic process	--
Cluster-12991.182673	3.14	2.23	3.23	10.48	6.41	7.17	2.14	2.81	4.32	12.83	9.08	14.26	1.75	30.07	31.21	9.1	13.68	19.79	down	down	--	K08695 anthocyanidin reductase [EC:1.3.1.77] | (RefSeq) anthocyanidin reductase (A)	putative anthocyanidin reductase [Dendrobium catenatum]	RecName: Full=Anthocyanidin reductase ((2S)-flavan-3-ol-forming) {ECO:0000303|PubMed:16806954}; Short=VvANR {ECO:0000303|PubMed:16806954}; EC=1.3.1.112 {ECO:0000250|UniProtKB:Q5FB34}; AltName: Full=Protein BANYULS {ECO:0000303|PubMed:12788945}; Short=VvBAN {ECO:0000303|PubMed:12788945};	SubName: Full=Dihydroflavonol-4-reductase {ECO:0000313|EMBL:PKA54087.1}; EC=1.3.1.77 {ECO:0000313|EMBL:PKA54087.1};	Flavonol reductase/cinnamoyl-CoA reductase	GO:0050662,coenzyme binding; GO:0016491,oxidoreductase activity; GO:0009813,flavonoid biosynthetic process	NAD dependent epimerase/dehydratase family
Cluster-12991.209920	0.79	1	1.26	9.41	11.76	7.61	0.32	0.76	1.67	16.06	18.52	25.88	1.75	250.14	161.95	6.27	16	34.33	down	down	false	--	F-box/kelch-repeat protein At1g80440-like [Phalaenopsis equestris]	RecName: Full=F-box/kelch-repeat protein At1g80440;	SubName: Full=F-box/kelch-repeat protein {ECO:0000313|EMBL:PKA64512.1};	FOG: Kelch repeat	GO:0005829,cytosol; GO:0019005,SCF ubiquitin ligase complex; GO:0031625,ubiquitin protein ligase binding; GO:0080037,negative regulation of cytokinin-activated signaling pathway; GO:0043161,proteasome-mediated ubiquitin-dependent protein catabolic process; GO:0042787,NA; GO:2000762,regulation of phenylpropanoid metabolic process; GO:0030162,regulation of proteolysis	Kelch motif
Cluster-12991.21457	0	0	0	0.94	2.32	0.33	0	0	0	0	0	0	1.75	60.12	8.54	0	0	0	down	down	--	K08695 anthocyanidin reductase [EC:1.3.1.77] | (RefSeq) anthocyanidin reductase ((2S)-flavan-3-ol-forming)-like isoform X1 (A)	NAD(P)-binding protein [Coccomyxa subellipsoidea C-169]	RecName: Full=Anthocyanidin reductase ((2S)-flavan-3-ol-forming) {ECO:0000250|UniProtKB:Q5FB34}; Short=VvANR {ECO:0000250|UniProtKB:Q5FB34}; EC=1.3.1.112 {ECO:0000250|UniProtKB:Q5FB34};	SubName: Full=NAD(P)-binding protein {ECO:0000313|EMBL:EIE24719.1};	Flavonol reductase/cinnamoyl-CoA reductase	GO:0050662,coenzyme binding; GO:0016491,oxidoreductase activity; GO:0009813,flavonoid biosynthetic process	NAD dependent epimerase/dehydratase family
Cluster-12991.24192	4.89	7.7	4.3	1.17	1.8	1.32	2.54	3.32	6.17	23.46	36.28	22.06	1.75	9.75	6.73	12.58	18.57	32.62	up	--	false	K24028 salicylic acid 3-hydroxylase [EC:1.14.11.-] | (RefSeq) flavanone 3-dioxygenase 2 isoform X1 (A)	protein DOWNY MILDEW RESISTANCE 6 [Dendrobium catenatum]	RecName: Full=Protein DOWNY MILDEW RESISTANCE 6 {ECO:0000303|PubMed:15986928}; Short=AtDMR6 {ECO:0000303|PubMed:15986928}; EC=1.14.11.- {ECO:0000255|PROSITE-ProRule:PRU00805}; AltName: Full=2-oxoglutarate (2OG)-Fe(II) oxygenase-like protein DMR6 {ECO:0000303|PubMed:18248595}; AltName: Full=Salicylate 3-hydroxylase DMR6 {ECO:0000305}; Short=S3H DMR6 {ECO:0000305}; Short=SA 3-hydroxylase DMR6 {ECO:…	SubName: Full=Naringenin,2-oxoglutarate 3-dioxygenase {ECO:0000313|EMBL:PKA51012.1};	Iron/ascorbate family oxidoreductases	GO:0033759,flavone synthase activity; GO:0046872,metal ion binding; GO:0034785,salicylate 5-hydroxylase activity; GO:0042742,defense response to bacterium; GO:0002229,defense response to oomycetes; GO:0009813,flavonoid biosynthetic process; GO:0010150,leaf senescence; GO:0009617,response to bacterium; GO:0009620,response to fungus; GO:0002239,response to oomycetes; GO:0009751,response to salicyli…	2OG-Fe(II) oxygenase superfamily
Cluster-12991.25387	0	0	0	4.35	4.57	8.96	0	0	0	0	0	0	1.75	125.59	247.44	0	0	0	down	down	--	K08695 anthocyanidin reductase [EC:1.3.1.77] | (RefSeq) anthocyanidin reductase ((2S)-flavan-3-ol-forming)-like isoform X1 (A)	NAD(P)-binding protein [Coccomyxa subellipsoidea C-169]	RecName: Full=Anthocyanidin reductase ((2S)-flavan-3-ol-forming) {ECO:0000250|UniProtKB:Q5FB34}; Short=VvANR {ECO:0000250|UniProtKB:Q5FB34}; EC=1.3.1.112 {ECO:0000250|UniProtKB:Q5FB34};	SubName: Full=NAD(P)-binding protein {ECO:0000313|EMBL:EIE24719.1};	Flavonol reductase/cinnamoyl-CoA reductase	GO:0050662,coenzyme binding; GO:0016491,oxidoreductase activity; GO:0009813,flavonoid biosynthetic process	NAD dependent epimerase/dehydratase family
Cluster-12991.32542	2.7	3.72	2.92	0.28	0.77	0.01	3.45	8.24	5.39	59.54	74.78	64.67	1.75	17.65	0.18	74.05	188.92	119.81	up	up	false	K24028 salicylic acid 3-hydroxylase [EC:1.14.11.-] | (RefSeq) flavanone 3-dioxygenase 2 isoform X1 (A)	probable 2-oxoglutarate-dependent dioxygenase At3g111800 [Dendrobium catenatum]	RecName: Full=Probable 2-oxoglutarate-dependent dioxygenase At3g111800 {ECO:0000305}; EC=1.14.11.- {ECO:0000305};	SubName: Full=Leucoanthocyanidin dioxygenase {ECO:0000313|EMBL:PKU83512.1};	Iron/ascorbate family oxidoreductases	GO:0051213,dioxygenase activity; GO:0046872,metal ion binding; GO:0009813,flavonoid biosynthetic process	non-haem dioxygenase in morphine synthesis N-terminal
Cluster-12991.47082	41.15	45.28	26.72	4.73	4.01	5.11	22.33	19.54	17.84	120	137	87	1.75	14	16	70	72	61	up	up	false	K24028 salicylic acid 3-hydroxylase [EC:1.14.11.-] | (RefSeq) protein DOWNY MILDEW RESISTANCE 6 (A)	protein DOWNY MILDEW RESISTANCE 6 [Phalaenopsis equestris]	RecName: Full=Flavanone 3-dioxygenase 2 {ECO:0000305}; EC=1.14.11.9 {ECO:0000269|PubMed:18413994}; AltName: Full=Flavanone 3-beta-hydroxylase 2 {ECO:0000305}; AltName: Full=Flavanone 3-hydroxylase 2 {ECO:0000303|PubMed:18413994}; Short=OsF3H-2 {ECO:0000303|PubMed:18413994};	SubName: Full=Uncharacterized protein {ECO:0000313|EnsemblPlants:GSMUA_Achr8P12320_001};	Iron/ascorbate family oxidoreductases	GO:0031418,L-ascorbic acid binding; GO:0046872,metal ion binding; GO:0045486,naringenin 3-dioxygenase activity; GO:0009813,flavonoid biosynthetic process	non-haem dioxygenase in morphine synthesis N-terminal
Cluster-12991.49207	4.41	3.57	3.86	2.48	2.27	2.71	5.25	5.12	8.37	69.71	51.94	61.81	1.75	37.85	45.02	81.25	85.36	134.86	--	up	false	K09422 transcription factor MYB, plant | (RefSeq) myb-related protein 308-like (A)	myb-related protein 308-like [Dendrobium catenatum]	RecName: Full=Transcription repressor MYB4; AltName: Full=Myb-related protein 4; Short=AtMYB4;	SubName: Full=Myb-related protein 308 {ECO:0000313|EMBL:PKU59034.1};	Transcription factor, Myb superfamily	GO:0005634,nucleus; GO:0003677,DNA binding; GO:0003700,DNA-binding transcription factor activity; GO:0000981,DNA-binding transcription factor activity, RNA polymerase II-specific; GO:0043565,sequence-specific DNA binding; GO:0001135,RNA polymerase II transcription regulator recruiting activity; GO:0044212,transcription regulatory region DNA binding; GO:0030154,cell differentiation; GO:1903086,neg…	Myb-like DNA-binding domain
Cluster-12991.55317	0	0	0	1.56	1.63	1.46	0	0	0	0	0	0	1.75	33.65	30.17	0	0	0	down	down	--	K24028 salicylic acid 3-hydroxylase [EC:1.14.11.-] | (RefSeq) protein DMR6-LIKE OXYGENASE 1-like isoform X1 (A)	protein DMR6-LIKE OXYGENASE 2 [Dendrobium catenatum]	RecName: Full=Flavanone 3-dioxygenase 2 {ECO:0000305}; EC=1.14.11.9 {ECO:0000269|PubMed:18413994}; AltName: Full=Flavanone 3-beta-hydroxylase 2 {ECO:0000305}; AltName: Full=Flavanone 3-hydroxylase 2 {ECO:0000303|PubMed:18413994}; Short=OsF3H-2 {ECO:0000303|PubMed:18413994};	SubName: Full=Feruloyl CoA ortho-hydroxylase 1 {ECO:0000313|EMBL:PKU70862.1};	Iron/ascorbate family oxidoreductases	GO:0031418,L-ascorbic acid binding; GO:0046872,metal ion binding; GO:0045486,naringenin 3-dioxygenase activity; GO:0009813,flavonoid biosynthetic process	non-haem dioxygenase in morphine synthesis N-terminal
Cluster-12991.58773	0.32	0	0.15	20.11	7.2	9.73	0	0	0	2.22	0	1.08	1.75	55.26	71.93	0	0	0	down	down	--	K24028 salicylic acid 3-hydroxylase [EC:1.14.11.-] | (RefSeq) protein DMR6-LIKE OXYGENASE 1-like isoform X1 (A)	protein DMR6-LIKE OXYGENASE 2-like [Dendrobium catenatum]	RecName: Full=Protein DOWNY MILDEW RESISTANCE 6 {ECO:0000303|PubMed:15986928}; Short=AtDMR6 {ECO:0000303|PubMed:15986928}; EC=1.14.11.- {ECO:0000255|PROSITE-ProRule:PRU00805}; AltName: Full=2-oxoglutarate (2OG)-Fe(II) oxygenase-like protein DMR6 {ECO:0000303|PubMed:18248595}; AltName: Full=Salicylate 3-hydroxylase DMR6 {ECO:0000305}; Short=S3H DMR6 {ECO:0000305}; Short=SA 3-hydroxylase DMR6 {ECO:…	SubName: Full=Protein SRG1 {ECO:0000313|EMBL:PKU70758.1};	Iron/ascorbate family oxidoreductases	GO:0033759,flavone synthase activity; GO:0046872,metal ion binding; GO:0034785,salicylate 5-hydroxylase activity; GO:0042742,defense response to bacterium; GO:0002229,defense response to oomycetes; GO:0009813,flavonoid biosynthetic process; GO:0010150,leaf senescence; GO:0009617,response to bacterium; GO:0009620,response to fungus; GO:0002239,response to oomycetes; GO:0009751,response to salicyli…	2OG-Fe(II) oxygenase superfamily
Cluster-12991.58774	0	0.25	0	7.47	3.92	3.73	0	0	0	0	4	0	1.75	73.12	69.37	0	0	0	down	down	--	K24028 salicylic acid 3-hydroxylase [EC:1.14.11.-] | (RefSeq) protein DMR6-LIKE OXYGENASE 1-like isoform X1 (A)	protein DMR6-LIKE OXYGENASE 2-like [Dendrobium catenatum]	RecName: Full=Protein DOWNY MILDEW RESISTANCE 6 {ECO:0000303|PubMed:15986928}; Short=AtDMR6 {ECO:0000303|PubMed:15986928}; EC=1.14.11.- {ECO:0000255|PROSITE-ProRule:PRU00805}; AltName: Full=2-oxoglutarate (2OG)-Fe(II) oxygenase-like protein DMR6 {ECO:0000303|PubMed:18248595}; AltName: Full=Salicylate 3-hydroxylase DMR6 {ECO:0000305}; Short=S3H DMR6 {ECO:0000305}; Short=SA 3-hydroxylase DMR6 {ECO:…	SubName: Full=Protein SRG1 {ECO:0000313|EMBL:PKU70758.1};	Iron/ascorbate family oxidoreductases	GO:0033759,flavone synthase activity; GO:0046872,metal ion binding; GO:0034785,salicylate 5-hydroxylase activity; GO:0042742,defense response to bacterium; GO:0002229,defense response to oomycetes; GO:0009813,flavonoid biosynthetic process; GO:0010150,leaf senescence; GO:0009617,response to bacterium; GO:0009620,response to fungus; GO:0002239,response to oomycetes; GO:0009751,response to salicyli…	2OG-Fe(II) oxygenase superfamily
Cluster-12991.61489	1.79	2.74	1.69	0.67	0.63	0.53	1.3	1.03	0.86	155.62	213.98	146.79	1.75	56.14	47.84	108.92	90.72	74.4	up	false	up	K14026 SEL1 protein | (RefSeq) ERAD-associated E3 ubiquitin-protein ligase component HRD3 (A)	mediator of RNA polymerase II transcription subunit 33A-like isoform X2 [Dendrobium catenatum]	RecName: Full=Mediator of RNA polymerase II transcription subunit 33A; AltName: Full=REF4-related 1 protein; AltName: Full=REF4-resembling 1 protein;	SubName: Full=Mediator of RNA polymerase II transcription subunit 33A {ECO:0000313|EMBL:PKU66907.1};	--	GO:0016592,mediator complex; GO:0009698,phenylpropanoid metabolic process; GO:2000762,regulation of phenylpropanoid metabolic process; GO:0006355,regulation of transcription, DNA-templated; GO:0006351,transcription, DNA-templated	--
Cluster-12991.62950	9.28	18.01	12.28	16.35	24.66	20	10.71	9.18	10.01	81.88	149.7	112	1.75	235.54	186.2	94.29	88.56	92.62	--	down	false	K09753 cinnamoyl-CoA reductase [EC:1.2.1.44] | (RefSeq) cinnamoyl-CoA reductase 1-like (A)	cinnamoyl-CoA reductase 2 [Dendrobium catenatum]	RecName: Full=Cinnamoyl-CoA reductase 2; Short=AtCCR2; EC=1.2.1.44;	SubName: Full=Tetraketide alpha-pyrone reductase 1 {ECO:0000313|EMBL:PKU79994.1};	Flavonol reductase/cinnamoyl-CoA reductase	GO:0016621,cinnamoyl-CoA reductase activity; GO:0050662,coenzyme binding; GO:0007623,circadian rhythm; GO:0006952,defense response; GO:0042754,negative regulation of circadian rhythm; GO:0009699,phenylpropanoid biosynthetic process; GO:0009409,response to cold	NAD dependent epimerase/dehydratase family
Cluster-12991.64823	0	0.14	0	0.91	2.94	0.63	0	1.95	0	0	4.85	0	1.75	117.17	25.35	0.02	76.94	0	down	false	--	--	mediator of RNA polymerase II transcription subunit 33A-like isoform X2 [Dendrobium catenatum]	RecName: Full=Mediator of RNA polymerase II transcription subunit 33A; AltName: Full=REF4-related 1 protein; AltName: Full=REF4-resembling 1 protein;	SubName: Full=Mediator of RNA polymerase II transcription subunit 33A {ECO:0000313|EMBL:PKU66907.1};	--	GO:0016592,mediator complex; GO:0009698,phenylpropanoid metabolic process; GO:2000762,regulation of phenylpropanoid metabolic process; GO:0006355,regulation of transcription, DNA-templated; GO:0006351,transcription, DNA-templated	--
Cluster-12991.68882	0.29	0.51	0.22	0.54	0	1.26	1.37	0.79	2.42	11.3	18.1	8.58	1.75	0	51.59	52.06	31.62	94.69	--	false	down	--	mediator of RNA polymerase II transcription subunit 33A-like isoform X2 [Dendrobium catenatum]	RecName: Full=Mediator of RNA polymerase II transcription subunit 33B; AltName: Full=Protein REDUCED EPIDERMAL FLUORESCENCE 4; Short=AtREF4;	SubName: Full=Mediator of RNA polymerase II transcription subunit 33A {ECO:0000313|EMBL:PKU66907.1};	--	GO:0016592,mediator complex; GO:0016020,membrane; GO:0009698,phenylpropanoid metabolic process; GO:2000762,regulation of phenylpropanoid metabolic process; GO:0006355,regulation of transcription, DNA-templated; GO:0006351,transcription, DNA-templated	--
Cluster-12991.71044	14.84	3.44	7.38	1.53	3.54	4.49	14.73	7.84	8.06	621.38	130.03	308.75	1.75	153.66	196.78	596.1	336.57	336.98	up	up	false	K01904 4-coumarate--CoA ligase [EC:6.2.1.12] | (RefSeq) probable 4-coumarate--CoA ligase 2 (A)	probable 4-coumarate--CoA ligase 2 isoform X2 [Dendrobium catenatum]	RecName: Full=Probable 4-coumarate--CoA ligase 2; Short=4CL 2; Short=Os4CL2; EC=6.2.1.12; AltName: Full=4-coumaroyl-CoA synthase 2;	SubName: Full=Putative 4-coumarate--CoA ligase 2 {ECO:0000313|EMBL:PKU76982.1};	Acyl-CoA synthetase	GO:0016207,4-coumarate-CoA ligase activity; GO:0005524,ATP binding; GO:0009698,phenylpropanoid metabolic process	AMP-binding enzyme
Cluster-12991.72198	0.12	0.03	1.83	1.16	1.35	2.2	0	0.24	0.12	4	1	59	1.75	45	74	0	8	4	--	down	--	K01904 4-coumarate--CoA ligase [EC:6.2.1.12] | (RefSeq) 4-coumarate--CoA ligase 2 (A)	4-coumarate--CoA ligase 1 [Dendrobium catenatum]	RecName: Full=4-coumarate--CoA ligase 1; Short=4CL 1; EC=6.2.1.12; AltName: Full=4-coumaroyl-CoA synthase 1;	SubName: Full=4-coumarate--CoA ligase 1 {ECO:0000313|EMBL:PKU70137.1};	Acyl-CoA synthetase	GO:0016207,4-coumarate-CoA ligase activity; GO:0005524,ATP binding; GO:0009698,phenylpropanoid metabolic process	AMP-binding enzyme
Cluster-12991.77892	0	0	0	0	0	0.01	0.27	0	0.22	0	0	0	1.75	0.01	0.69	32.53	0	26.65	--	up	false	K13422 transcription factor MYC2 | (RefSeq) transcription factor MYC2-like (A)	transcription factor EGL1-like isoform X2 [Phalaenopsis equestris]	RecName: Full=Truncated basic helix-loop-helix protein A;	SubName: Full=Transcription factor GLABRA 3 {ECO:0000313|EMBL:PKU80230.1};	--	GO:0009813,flavonoid biosynthetic process; GO:0006355,regulation of transcription, DNA-templated; GO:0006351,transcription, DNA-templated	bHLH-MYC and R2R3-MYB transcription factors N-terminal
Cluster-12991.78209	43.05	25.07	36.97	51.76	49.19	73.17	28.15	24.97	23.3	719.31	384.8	625.63	1.75	866.66	1283.94	460.47	439.25	396.56	--	down	false	K05278 flavonol synthase [EC:1.14.11.23] | (Kazusa) Lj1g3v0705350.1; - (A)	protein SRG1-like [Phalaenopsis equestris]	RecName: Full=Probable 2-oxoglutarate-dependent dioxygenase ANS {ECO:0000305}; EC=1.14.11.- {ECO:0000305}; AltName: Full=Anthocyanidin synthase {ECO:0000305};	SubName: Full=Protein SRG1 {ECO:0000313|EMBL:PKU84969.1};	Iron/ascorbate family oxidoreductases	GO:0005829,cytosol; GO:0051213,dioxygenase activity; GO:0120091,jasmonic acid hydrolase; GO:0046872,metal ion binding; GO:0009813,flavonoid biosynthetic process; GO:2000022,regulation of jasmonic acid mediated signaling pathway	non-haem dioxygenase in morphine synthesis N-terminal
Cluster-12991.79890	3.06	3.86	5.23	1.57	1.34	0.89	8.2	6.06	8.84	83.05	94.97	142.31	1.75	37.83	25.39	215.92	170.09	241.07	up	up	false	K09753 cinnamoyl-CoA reductase [EC:1.2.1.44] | (RefSeq) cinnamoyl-CoA reductase 1-like (A)	hypothetical protein CISIN_1g0264181mg, partial [Citrus sinensis]	RecName: Full=Cinnamoyl-CoA reductase 2; Short=AtCCR2; EC=1.2.1.44;	SubName: Full=Uncharacterized protein {ECO:0000313|EMBL:KDO39762.1}; Flags: Fragment;	Flavonol reductase/cinnamoyl-CoA reductase	GO:0016621,cinnamoyl-CoA reductase activity; GO:0050662,coenzyme binding; GO:0007623,circadian rhythm; GO:0006952,defense response; GO:0042754,negative regulation of circadian rhythm; GO:0009699,phenylpropanoid biosynthetic process; GO:0009409,response to cold	--
Cluster-12991.80526	5.41	5.38	4.88	2.19	2.61	3.01	3.05	5.1	3.44	106.2	96.59	96.61	1.75	53.86	61.91	58.39	104.73	68.44	up	false	false	K09753 cinnamoyl-CoA reductase [EC:1.2.1.44] | (RefSeq) cinnamoyl-CoA reductase 1-like (A)	cinnamoyl-CoA reductase 2 [Dendrobium catenatum]	RecName: Full=Cinnamoyl-CoA reductase 2; Short=AtCCR2; EC=1.2.1.44;	SubName: Full=Tetraketide alpha-pyrone reductase 1 {ECO:0000313|EMBL:PKU79994.1};	Flavonol reductase/cinnamoyl-CoA reductase	GO:0016621,cinnamoyl-CoA reductase activity; GO:0050662,coenzyme binding; GO:0007623,circadian rhythm; GO:0006952,defense response; GO:0042754,negative regulation of circadian rhythm; GO:0009699,phenylpropanoid biosynthetic process; GO:0009409,response to cold	NAD dependent epimerase/dehydratase family
Cluster-12991.82859	4.88	2.33	4.71	2.14	1.67	2.06	4.14	3.11	5.48	96.21	41.93	93.72	1.75	34.52	42.59	79.67	64.15	109.47	up	up	false	K00475 naringenin 3-dioxygenase [EC:1.14.11.9] | (RefSeq) naringenin,2-oxoglutarate 3-dioxygenase-like (A)	flavanone-3-hydroxylase, partial [Dendrobium hybrid cultivar]	RecName: Full=Flavanone 3-dioxygenase 1 {ECO:0000305}; EC=1.14.11.9 {ECO:0000269|PubMed:18413994}; AltName: Full=Flavanone 3-beta-hydroxylase 1 {ECO:0000305}; AltName: Full=Flavanone 3-hydroxylase 1 {ECO:0000303|PubMed:18413994}; Short=OsF3H-1 {ECO:0000303|PubMed:18413994};	SubName: Full=Flavanone-3-hydroxylase {ECO:0000313|EMBL:AQS95358.1}; Flags: Fragment;	Iron/ascorbate family oxidoreductases	GO:0031418,L-ascorbic acid binding; GO:0046872,metal ion binding; GO:0045486,naringenin 3-dioxygenase activity; GO:0009813,flavonoid biosynthetic process; GO:0009416,response to light stimulus	non-haem dioxygenase in morphine synthesis N-terminal
Cluster-12991.83478	0	0.34	0.29	0.13	0	0	0.4	0.76	0.67	0	10.29	9.66	1.75	0	0	13.04	26.37	22.58	--	up	false	K20771 carlactone C-19 oxidase [EC:1.14.-.-] | (RefSeq) cytochrome P450 711A1-like (A)	cytochrome P450 711A1-like [Phalaenopsis equestris]	RecName: Full=Cytochrome P450 711A1; EC=1.14.-.-; AltName: Full=Protein MORE AXILLARY BRANCHES 1;	SubName: Full=Cytochrome P450 711A1 {ECO:0000313|EMBL:OAY83038.1};	Cytochrome P450 CYP3/CYP5/CYP6/CYP9 subfamilies	GO:0016021,integral component of membrane; GO:0020037,heme binding; GO:0005506,iron ion binding; GO:0004497,monooxygenase activity; GO:0016705,oxidoreductase activity, acting on paired donors, with incorporation or reduction of molecular oxygen; GO:0009926,auxin polar transport; GO:0016117,carotenoid biosynthetic process; GO:0009963,positive regulation of flavonoid biosynthetic process; GO:000993…	Cytochrome P450
Cluster-12991.8371	0	0	0	2.13	1.05	2.75	0	0	0	0	0	0	1.75	24.72	65.06	0	0	0	down	down	--	K21480 heme oxygenase (biliverdin-producing, ferredoxin) [EC:1.14.15.20] | (RefSeq) heme oxygenase-like protein (A)	heme oxygenase-like protein [Coccomyxa subellipsoidea C-169]	RecName: Full=Heme oxygenase 1, chloroplastic; Short=AtHO1; EC=1.14.14.18 {ECO:0000269|PubMed:10072395, ECO:0000269|PubMed:12481078}; AltName: Full=Protein GENOMES UNCOUPLED 2; AltName: Full=Protein REVERSAL OF THE DET PHENOTYPE 4; Flags: Precursor;	SubName: Full=Heme oxygenase-like protein {ECO:0000313|EMBL:EIE20258.1};	Heme oxygenase	GO:0009507,chloroplast; GO:0020037,heme binding; GO:0004392,heme oxygenase (decyclizing) activity; GO:0046872,metal ion binding; GO:0016117,carotenoid biosynthetic process; GO:0071494,cellular response to UV-C; GO:0010019,chloroplast-nucleus signaling pathway; GO:0009813,flavonoid biosynthetic process; GO:0006788,heme oxidation; GO:0015979,photosynthesis; GO:0010024,phytochromobilin biosynthetic …	Heme oxygenase
Cluster-12991.85253	1.52	1.32	1.47	0	0.27	2.55	7.71	3.97	6.84	54.48	42.91	53	1.75	10	96.01	268.26	146.79	246.04	--	false	down	K05909 laccase [EC:1.10.3.2] | (RefSeq) laccase-10-like (A)	laccase-10-like [Phalaenopsis equestris]	RecName: Full=Laccase-17; EC=1.10.3.2; AltName: Full=Benzenediol:oxygen oxidoreductase 17; AltName: Full=Diphenol oxidase 17; AltName: Full=Urishiol oxidase 17; Flags: Precursor;	SubName: Full=Laccase-17 {ECO:0000313|EMBL:PKU72796.1};	Multicopper oxidases	GO:0048046,apoplast; GO:0005507,copper ion binding; GO:0052716,hydroquinone:oxygen oxidoreductase activity; GO:0016491,oxidoreductase activity; GO:0016722,oxidoreductase activity, oxidizing metal ions; GO:0009809,lignin biosynthetic process; GO:0046274,lignin catabolic process; GO:0009698,phenylpropanoid metabolic process	Multicopper oxidase
Cluster-12991.86676	0.2	0.26	0.3	0.1	0.14	0.1	0.16	0.11	0.41	19.07	22.25	28.72	1.75	13.43	10.13	14.81	10.49	39.48	up	--	false	K14026 SEL1 protein | (RefSeq) ERAD-associated E3 ubiquitin-protein ligase component HRD3 (A)	mediator of RNA polymerase II transcription subunit 33A-like isoform X2 [Dendrobium catenatum]	RecName: Full=Mediator of RNA polymerase II transcription subunit 33A; AltName: Full=REF4-related 1 protein; AltName: Full=REF4-resembling 1 protein;	SubName: Full=Mediator of RNA polymerase II transcription subunit 33A {ECO:0000313|EMBL:PKU66907.1};	--	GO:0016592,mediator complex; GO:0009698,phenylpropanoid metabolic process; GO:2000762,regulation of phenylpropanoid metabolic process; GO:0006355,regulation of transcription, DNA-templated; GO:0006351,transcription, DNA-templated	--
Cluster-12991.87480	0.59	0	0.63	1.51	1	2.37	0	0	0	10.58	0	11.46	1.75	18.94	44.67	0	0	0	--	down	--	K24028 salicylic acid 3-hydroxylase [EC:1.14.11.-] | (RefSeq) protein DMR6-LIKE OXYGENASE 1-like isoform X1 (A)	protein DMR6-LIKE OXYGENASE 2 [Dendrobium catenatum]	RecName: Full=Flavanone 3-dioxygenase 2 {ECO:0000305}; EC=1.14.11.9 {ECO:0000269|PubMed:18413994}; AltName: Full=Flavanone 3-beta-hydroxylase 2 {ECO:0000305}; AltName: Full=Flavanone 3-hydroxylase 2 {ECO:0000303|PubMed:18413994}; Short=OsF3H-2 {ECO:0000303|PubMed:18413994};	SubName: Full=Feruloyl CoA ortho-hydroxylase 1 {ECO:0000313|EMBL:PKU70862.1};	Iron/ascorbate family oxidoreductases	GO:0031418,L-ascorbic acid binding; GO:0046872,metal ion binding; GO:0045486,naringenin 3-dioxygenase activity; GO:0009813,flavonoid biosynthetic process	non-haem dioxygenase in morphine synthesis N-terminal
Cluster-12991.87648	44.76	42.71	49.59	165.47	166.83	154.96	63.05	58.02	61.14	320.15	291.06	369.93	1.75	1307.24	1171.65	453.97	461.94	464.8	down	down	false	K08695 anthocyanidin reductase [EC:1.3.1.77] | (RefSeq) anthocyanidin reductase ((2S)-flavan-3-ol-forming) (A)	putative anthocyanidin reductase [Dendrobium catenatum]	RecName: Full=Putative anthocyanidin reductase {ECO:0000303|PubMed:16399014}; Short=GbANR {ECO:0000303|PubMed:16399014}; EC=1.3.1.- {ECO:0000250|UniProtKB:Q5FB34};	SubName: Full=Dihydroflavonol-4-reductase {ECO:0000313|EMBL:PKA54087.1}; EC=1.3.1.77 {ECO:0000313|EMBL:PKA54087.1};	Flavonol reductase/cinnamoyl-CoA reductase	GO:0050662,coenzyme binding; GO:0016491,oxidoreductase activity; GO:0009813,flavonoid biosynthetic process	NAD dependent epimerase/dehydratase family
Cluster-12991.91352	0	9.18	3.69	0	0	0.02	0	6.51	6.2	0	347.62	154.49	1.75	0.2	0.92	0	279.95	259.46	up	up	false	K01904 4-coumarate--CoA ligase [EC:6.2.1.12] | (RefSeq) probable 4-coumarate--CoA ligase 2 (A)	probable 4-coumarate--CoA ligase 2 isoform X2 [Dendrobium catenatum]	RecName: Full=Probable 4-coumarate--CoA ligase 2; Short=4CL 2; Short=Os4CL2; EC=6.2.1.12; AltName: Full=4-coumaroyl-CoA synthase 2;	SubName: Full=Putative 4-coumarate--CoA ligase 2 {ECO:0000313|EMBL:PKU76982.1};	Acyl-CoA synthetase	GO:0016207,4-coumarate-CoA ligase activity; GO:0005524,ATP binding; GO:0009698,phenylpropanoid metabolic process	AMP-binding enzyme
Cluster-12991.92425	3.7	3.31	3.9	1.85	1.67	1.32	1.88	2.58	1.7	232.56	187.26	244.27	1.75	108.5	86.59	113.95	165.32	106.28	up	false	false	K09422 transcription factor MYB, plant | (RefSeq) LOW QUALITY PROTEIN: transcription factor MYB82-like (A)	LOW QUALITY PROTEIN: transcription factor MYB82-like [Dendrobium catenatum]	RecName: Full=Transcription factor TT2; AltName: Full=Myb-related protein 123; Short=AtMYB123; AltName: Full=Myb-related transcription factor LBM2-like; AltName: Full=Protein TRANSPARENT TESTA 2;	SubName: Full=Ferric reduction oxidase 7, chloroplastic {ECO:0000313|EMBL:PKU79997.1};	Transcription factor, Myb superfamily	GO:0005634,nucleus; GO:0005524,ATP binding; GO:0003700,DNA-binding transcription factor activity; GO:0000981,DNA-binding transcription factor activity, RNA polymerase II-specific; GO:0043565,sequence-specific DNA binding; GO:0001135,RNA polymerase II transcription regulator recruiting activity; GO:0044212,transcription regulatory region DNA binding; GO:0030154,cell differentiation; GO:0006633,fat…	Myb-like DNA-binding domain
Cluster-12991.92431	6.32	6.3	7.45	9.11	11.92	10.23	4.07	3.6	5.29	383.67	343.96	450.37	1.75	746.69	649.91	238.39	222.57	319.29	--	down	false	K09422 transcription factor MYB, plant | (RefSeq) LOW QUALITY PROTEIN: transcription factor MYB82-like (A)	LOW QUALITY PROTEIN: transcription factor MYB82-like [Dendrobium catenatum]	RecName: Full=Transcription factor TT2; AltName: Full=Myb-related protein 123; Short=AtMYB123; AltName: Full=Myb-related transcription factor LBM2-like; AltName: Full=Protein TRANSPARENT TESTA 2;	SubName: Full=Ferric reduction oxidase 7, chloroplastic {ECO:0000313|EMBL:PKU79997.1};	Transcription factor, Myb superfamily	GO:0005634,nucleus; GO:0005524,ATP binding; GO:0003700,DNA-binding transcription factor activity; GO:0000981,DNA-binding transcription factor activity, RNA polymerase II-specific; GO:0043565,sequence-specific DNA binding; GO:0001135,RNA polymerase II transcription regulator recruiting activity; GO:0044212,transcription regulatory region DNA binding; GO:0030154,cell differentiation; GO:0006633,fat…	Myb-like DNA-binding domain
Cluster-12991.92432	1.75	3.49	3.84	6.36	7.02	7.35	2.18	3.04	0.74	105.66	189.46	230.81	1.75	437.39	464.16	126.9	187	44.53	down	down	false	K09422 transcription factor MYB, plant | (RefSeq) LOW QUALITY PROTEIN: transcription factor MYB82-like (A)	LOW QUALITY PROTEIN: transcription factor MYB82-like [Dendrobium catenatum]	RecName: Full=Transcription factor TT2; AltName: Full=Myb-related protein 123; Short=AtMYB123; AltName: Full=Myb-related transcription factor LBM2-like; AltName: Full=Protein TRANSPARENT TESTA 2;	SubName: Full=Ferric reduction oxidase 7, chloroplastic {ECO:0000313|EMBL:PKU79997.1};	Transcription factor, Myb superfamily	GO:0005634,nucleus; GO:0005524,ATP binding; GO:0003700,DNA-binding transcription factor activity; GO:0000981,DNA-binding transcription factor activity, RNA polymerase II-specific; GO:0043565,sequence-specific DNA binding; GO:0001135,RNA polymerase II transcription regulator recruiting activity; GO:0044212,transcription regulatory region DNA binding; GO:0030154,cell differentiation; GO:0006633,fat…	Myb-like DNA-binding domain
Cluster-3275.0	0.72	0.67	0.15	0	0	0	0.16	1.16	1.42	15	12.76	3.14	1.75	0	0	3.29	25.02	29.76	--	up	false	K05278 flavonol synthase [EC:1.14.11.23] | (RefSeq) flavonol synthase/flavanone 3-hydroxylase-like (A)	probable 2-oxoglutarate-dependent dioxygenase At3g111800 isoform X2 [Phalaenopsis equestris]	RecName: Full=Probable 2-oxoglutarate-dependent dioxygenase At3g111800 {ECO:0000305}; EC=1.14.11.- {ECO:0000305};	SubName: Full=Leucoanthocyanidin dioxygenase {ECO:0000313|EMBL:PKU83512.1};	Iron/ascorbate family oxidoreductases	GO:0051213,dioxygenase activity; GO:0046872,metal ion binding; GO:0009813,flavonoid biosynthetic process	2OG-Fe(II) oxygenase superfamily
Cluster-35096.0	0.09	0.78	0.29	0	0	0	1.05	0.84	0.95	2	15.08	6.18	1.75	0	0	21.56	18.46	20.24	--	up	false	K00660 chalcone synthase [EC:2.3.1.74] | (RefSeq) bibenzyl synthase-like (A)	bibenzyl synthase-like [Phalaenopsis equestris]	RecName: Full=Bibenzyl synthase; EC=2.3.1.-;	SubName: Full=Chalcone synthase {ECO:0000313|EMBL:AFU07715.1}; Flags: Fragment;	--	GO:0016747,transferase activity, transferring acyl groups other than amino-acyl groups; GO:0009813,flavonoid biosynthetic process	Chalcone and stilbene synthases, N-terminal domain
Cluster-37838.0	0	0	0	2.23	0.42	2.8	0	0	0.07	0	0	0	1.75	10.36	70	0	0	1.59	down	down	--	K08695 anthocyanidin reductase [EC:1.3.1.77] | (RefSeq) anthocyanidin reductase ((2S)-flavan-3-ol-forming) (A)	NAD(P)-binding protein [Coccomyxa subellipsoidea C-169]	RecName: Full=Anthocyanidin reductase ((2S)-flavan-3-ol-forming) {ECO:0000250|UniProtKB:Q5FB34}; Short=VvANR {ECO:0000250|UniProtKB:Q5FB34}; EC=1.3.1.112 {ECO:0000250|UniProtKB:Q5FB34};	SubName: Full=NAD(P)-binding protein {ECO:0000313|EMBL:EIE24719.1};	Flavonol reductase/cinnamoyl-CoA reductase	GO:0050662,coenzyme binding; GO:0016491,oxidoreductase activity; GO:0009813,flavonoid biosynthetic process	NAD dependent epimerase/dehydratase family
Cluster-10251.0	0	0	0	2.91	0.35	4.25	0	0	0	0	0	0	1.75	3	35	0	0	0	down	down	--	K02698 photosystem I subunit X | (RefSeq) psaK; photosystem I reaction center subunit psaK, chloroplast precursor (A)	hypothetical protein GPECTOR_11g82 [Gonium pectorale]	RecName: Full=Photosystem I reaction center subunit psaK, chloroplastic; AltName: Full=PSI-K; AltName: Full=Photosystem I subunit X; Flags: Precursor;	SubName: Full=Uncharacterized protein {ECO:0000313|EMBL:JAG97806.1};	--	GO:0009535,chloroplast thylakoid membrane; GO:0016021,integral component of membrane; GO:0009522,photosystem I; GO:0016168,chlorophyll binding; GO:0015979,photosynthesis	Photosystem I psaG / psaK
Cluster-10946.0	0	0	0	1.88	0.24	1.07	0	0	0.1	0	0	0	1.75	4.81	21.52	0	0	2	down	down	--	K03797 carboxyl-terminal processing protease [EC:3.4.21.102] | (RefSeq) carboxyl-terminal-processing peptidase 2, chloroplastic-like isoform X1 (A)	photosystem II biogenesis protein Psp29 [Coccomyxa subellipsoidea C-169]	RecName: Full=Protein THYLAKOID FORMATION1, chloroplastic; Flags: Precursor;	SubName: Full=Photosystem II biogenesis protein Psp29 {ECO:0000313|EMBL:EIE23593.1};	--	GO:0009707,chloroplast outer membrane; GO:0009570,chloroplast stroma; GO:0009535,chloroplast thylakoid membrane; GO:0016021,integral component of membrane; GO:0009528,plastid inner membrane; GO:0010319,stromule; GO:0015996,chlorophyll catabolic process; GO:0010207,photosystem II assembly; GO:1902458,positive regulation of stomatal opening; GO:0045037,protein import into chloroplast stroma; GO:004…	Thylakoid formation protein
Cluster-12991.105016	63.73	59.4	64.14	26.85	25.97	24.17	28.18	36.57	34.4	840.98	725.48	862.4	1.75	364.28	335.5	366.17	513.87	466.41	up	false	up	K01698 porphobilinogen synthase [EC:4.2.1.24] | (RefSeq) delta-aminolevulinic acid dehydratase, chloroplastic-like (A)	delta-aminolevulinic acid dehydratase, chloroplastic-like [Phalaenopsis equestris]	RecName: Full=Delta-aminolevulinic acid dehydratase, chloroplastic; Short=ALADH; EC=4.2.1.24; AltName: Full=Porphobilinogen synthase; Flags: Precursor;	SubName: Full=Delta-aminolevulinic acid dehydratase, chloroplastic {ECO:0000313|EMBL:PKU61518.1};	Delta-aminolevulinic acid dehydratase	GO:0009507,chloroplast; GO:0005829,cytosol; GO:0004655,porphobilinogen synthase activity; GO:0008270,zinc ion binding; GO:0015995,chlorophyll biosynthetic process; GO:0006783,heme biosynthetic process; GO:0006782,protoporphyrinogen IX biosynthetic process	Delta-aminolevulinic acid dehydratase
Cluster-12991.105378	6.23	6.66	10.97	3.17	2.74	2.82	5.04	4.72	3.65	301.21	290.64	529.5	1.75	136.92	142.85	235.34	233.61	176.04	up	false	false	K10960 geranylgeranyl diphosphate/geranylgeranyl-bacteriochlorophyllide a reductase [EC:1.3.1.83 1.3.1.111] | (RefSeq) geranylgeranyl diphosphate reductase, chloroplastic isoform X1 (A)	geranylgeranyl diphosphate reductase, chloroplastic isoform X1 [Dendrobium catenatum]	RecName: Full=Geranylgeranyl diphosphate reductase, chloroplastic; EC=1.3.1.83; AltName: Full=Geranylgeranyl reductase; Flags: Precursor;	SubName: Full=Geranylgeranyl diphosphate reductase, chloroplastic {ECO:0000313|EMBL:PKU74748.1};	--	GO:0009941,chloroplast envelope; GO:0009535,chloroplast thylakoid membrane; GO:0071949,FAD binding; GO:0102067,geranylgeranyl diphosphate reductase activity; GO:0045550,geranylgeranyl reductase activity; GO:0015995,chlorophyll biosynthetic process; GO:0015979,photosynthesis; GO:0010189,vitamin E biosynthetic process	FAD binding domain
Cluster-12991.105385	485.18	383.56	523.65	141.22	120.77	123.4	198.14	209.74	212.82	20176.8	14410.4	21763.5	1.75	5204.08	5374.15	7965.66	8947.39	8839.27	up	false	up	K10960 geranylgeranyl diphosphate/geranylgeranyl-bacteriochlorophyllide a reductase [EC:1.3.1.83 1.3.1.111] | (RefSeq) geranylgeranyl diphosphate reductase, chloroplastic isoform X1 (A)	geranylgeranyl diphosphate reductase, chloroplastic isoform X2 [Dendrobium catenatum]	RecName: Full=Geranylgeranyl diphosphate reductase, chloroplastic; EC=1.3.1.83; AltName: Full=Geranylgeranyl reductase; Flags: Precursor;	SubName: Full=Geranylgeranyl diphosphate reductase, chloroplastic {ECO:0000313|EMBL:PKU74748.1};	--	GO:0009507,chloroplast; GO:0071949,FAD binding; GO:0102067,geranylgeranyl diphosphate reductase activity; GO:0045550,geranylgeranyl reductase activity; GO:0015995,chlorophyll biosynthetic process; GO:0033385,geranylgeranyl diphosphate metabolic process; GO:0015979,photosynthesis; GO:0033521,phytyl diphosphate biosynthetic process; GO:0010189,vitamin E biosynthetic process	FAD binding domain
Cluster-12991.106134	59.13	89.54	50.64	10.05	8.22	11.46	64.07	59.12	59.59	5450.37	7410.02	4641.97	1.75	780.24	1104.94	5682.79	5535.91	5445.55	up	up	false	K05666 ATP-binding cassette, subfamily C (CFTR/MRP), member 2 | (RefSeq) ABC transporter C family member 3-like (A)	ABC transporter C family member 3-like [Dendrobium catenatum]	RecName: Full=ABC transporter C family member 3; Short=ABC transporter ABCC.3; Short=AtABCC3; EC=3.6.3.44; AltName: Full=ATP-energized glutathione S-conjugate pump 3; AltName: Full=Glutathione S-conjugate-transporting ATPase 3; AltName: Full=Multidrug resistance-associated protein 3;	SubName: Full=ABC transporter C family member 3 {ECO:0000313|EMBL:PKU72988.1};	Multidrug resistance-associated protein/mitoxantrone resistance protein, ABC superfamily	GO:0048046,apoplast; GO:0016021,integral component of membrane; GO:0000325,plant-type vacuole; GO:0009506,plasmodesma; GO:0005774,vacuolar membrane; GO:0005773,vacuole; GO:0005524,ATP binding; GO:0042626,ATPase activity, coupled to transmembrane movement of substances; GO:0010290,chlorophyll catabolite transmembrane transporter activity; GO:0015431,glutathione S-conjugate-exporting ATPase activit…	ABC transporter transmembrane region
Cluster-12991.106141	21.23	30.29	7.21	4.86	6.84	9.57	17.09	17.69	11.56	1160	1491	392.56	1.75	386	547	901	987	629	up	up	false	K05665 ATP-binding cassette, subfamily C (CFTR/MRP), member 1 [EC:7.6.2.3] | (RefSeq) ABC transporter C family member 3-like (A)	ABC transporter C family member 3-like [Dendrobium catenatum]	RecName: Full=ABC transporter C family member 3; Short=ABC transporter ABCC.3; Short=AtABCC3; EC=3.6.3.44; AltName: Full=ATP-energized glutathione S-conjugate pump 3; AltName: Full=Glutathione S-conjugate-transporting ATPase 3; AltName: Full=Multidrug resistance-associated protein 3;	SubName: Full=ABC transporter C family member 3 {ECO:0000313|EMBL:PKU74244.1};	Multidrug resistance-associated protein/mitoxantrone resistance protein, ABC superfamily	GO:0048046,apoplast; GO:0016021,integral component of membrane; GO:0000325,plant-type vacuole; GO:0009506,plasmodesma; GO:0005774,vacuolar membrane; GO:0005773,vacuole; GO:0005524,ATP binding; GO:0042626,ATPase activity, coupled to transmembrane movement of substances; GO:0010290,chlorophyll catabolite transmembrane transporter activity; GO:0015431,glutathione S-conjugate-exporting ATPase activit…	ABC transporter transmembrane region
Cluster-12991.106168	17.69	16.39	17.36	5.58	3.31	3.93	11.39	8.39	9.23	190.72	164.87	191.87	1.75	38.26	44.65	121.61	97.53	103.21	up	up	false	K04035 magnesium-protoporphyrin IX monomethyl ester (oxidative) cyclase [EC:1.14.13.81] | (RefSeq) magnesium-protoporphyrin IX monomethyl ester [oxidative] cyclase, chloroplastic (A)	magnesium-protoporphyrin, partial [Wisteria sinensis]	RecName: Full=Magnesium-protoporphyrin IX monomethyl ester [oxidative] cyclase, chloroplastic; Short=Mg-protoporphyrin IX monomethyl ester oxidative cyclase; EC=1.14.13.81; AltName: Full=Protein Xantha-l; Flags: Precursor;	SubName: Full=Magnesium-protoporphyrin {ECO:0000313|EMBL:CBJ93441.1}; Flags: Fragment;	--	GO:0009706,chloroplast inner membrane; GO:0009535,chloroplast thylakoid membrane; GO:0048529,magnesium-protoporphyrin IX monomethyl ester (oxidative) cyclase activity; GO:0046872,metal ion binding; GO:0015995,chlorophyll biosynthetic process; GO:0009658,chloroplast organization; GO:0015979,photosynthesis; GO:1901401,regulation of tetrapyrrole metabolic process	--
Cluster-12991.106661	62.33	60.06	74.87	132.64	134.77	129.8	77.67	65.45	54	1036.47	917.61	1261.06	1.75	2363.63	2266.91	1264.59	1146.16	914.74	--	down	false	K01823 isopentenyl-diphosphate Delta-isomerase [EC:5.3.3.2] | (RefSeq) isopentenyl-diphosphate Delta-isomerase I (A)	isopentenyl-diphosphate Delta-isomerase I [Phalaenopsis equestris]	RecName: Full=Isopentenyl-diphosphate Delta-isomerase I; EC=5.3.3.2; AltName: Full=Isopentenyl pyrophosphate isomerase I; Short=IPP isomerase I;	SubName: Full=Isopentenyl-diphosphate Delta-isomerase I {ECO:0000313|EMBL:PKU73440.1};	Isopentenyl pyrophosphate:dimethylallyl pyrophosphate isomerase	GO:0016787,hydrolase activity; GO:0004452,isopentenyl-diphosphate delta-isomerase activity; GO:0046872,metal ion binding; GO:0015995,chlorophyll biosynthetic process; GO:0050992,dimethylallyl diphosphate biosynthetic process; GO:0008299,isoprenoid biosynthetic process; GO:0015979,photosynthesis	NUDIX domain
Cluster-12991.107297	6.64	8.31	8.35	0	0.39	1.48	7.02	6.08	5.63	183.99	209.2	232.39	1.75	11.25	43.09	188.95	174.32	156.99	up	up	false	K01698 porphobilinogen synthase [EC:4.2.1.24] | (RefSeq) delta-aminolevulinic acid dehydratase, chloroplastic-like (A)	delta-aminolevulinic acid dehydratase, chloroplastic-like [Dendrobium catenatum]	RecName: Full=Delta-aminolevulinic acid dehydratase, chloroplastic; Short=ALADH; EC=4.2.1.24; AltName: Full=Porphobilinogen synthase; Flags: Precursor;	SubName: Full=Delta-aminolevulinic acid dehydratase, chloroplastic {ECO:0000313|EMBL:PKU61518.1};	Delta-aminolevulinic acid dehydratase	GO:0009507,chloroplast; GO:0005829,cytosol; GO:0004655,porphobilinogen synthase activity; GO:0008270,zinc ion binding; GO:0015995,chlorophyll biosynthetic process; GO:0006783,heme biosynthetic process; GO:0006782,protoporphyrinogen IX biosynthetic process	Delta-aminolevulinic acid dehydratase
Cluster-12991.108096	0.85	0.33	0.29	0.39	0.96	1.07	0.32	0.28	0.42	147.23	51.6	50.75	1.75	170.82	194.05	53.64	48.8	72.38	--	down	false	--	stress enhanced protein 2, chloroplastic [Phalaenopsis equestris]	RecName: Full=Stress enhanced protein 2, chloroplastic {ECO:0000305}; Flags: Precursor;	SubName: Full=Uncharacterized protein {ECO:0000313|EMBL:PKU76264.1};	--	GO:0009535,chloroplast thylakoid membrane; GO:0016021,integral component of membrane; GO:0009523,photosystem II; GO:0016168,chlorophyll binding; GO:0071486,cellular response to high light intensity; GO:0071492,cellular response to UV-A; GO:0009765,photosynthesis, light harvesting; GO:0009611,response to wounding	Chlorophyll A-B binding protein
Cluster-12991.108098	0.07	0.07	0.11	0.8	0.45	0.69	0.05	0.07	0.02	12.63	10.93	18.7	1.75	80.79	126.21	8.79	12.48	3.2	down	down	--	--	stress enhanced protein 2, chloroplastic [Phalaenopsis equestris]	RecName: Full=Stress enhanced protein 2, chloroplastic {ECO:0000305}; Flags: Precursor;	SubName: Full=Uncharacterized protein {ECO:0000313|EMBL:PKU76264.1};	--	GO:0009535,chloroplast thylakoid membrane; GO:0016021,integral component of membrane; GO:0009523,photosystem II; GO:0016168,chlorophyll binding; GO:0071486,cellular response to high light intensity; GO:0071492,cellular response to UV-A; GO:0009765,photosynthesis, light harvesting; GO:0009611,response to wounding	Chlorophyll A-B binding protein
Cluster-12991.109630	166.36	158.8	153.12	79.04	79.18	75.14	139.43	127.48	101.56	4136.93	3594.91	3828.58	1.75	2056.63	1959.41	3371.37	3290.79	2545	up	false	false	K01749 hydroxymethylbilane synthase [EC:2.5.1.61] | (RefSeq) porphobilinogen deaminase, chloroplastic (A)	porphobilinogen deaminase, chloroplastic [Dendrobium catenatum]	RecName: Full=Porphobilinogen deaminase, chloroplastic; Short=PBG; EC=2.5.1.61; AltName: Full=Hydroxymethylbilane synthase; Short=HMBS; AltName: Full=Pre-uroporphyrinogen synthase; Flags: Precursor;	SubName: Full=Porphobilinogen deaminase, chloroplastic {ECO:0000313|EMBL:PKU76788.1};	Porphobilinogen deaminase	GO:0009507,chloroplast; GO:0004418,hydroxymethylbilane synthase activity; GO:0015995,chlorophyll biosynthetic process; GO:0018160,peptidyl-pyrromethane cofactor linkage; GO:0006782,protoporphyrinogen IX biosynthetic process	Porphobilinogen deaminase, dipyromethane cofactor binding domain
Cluster-12991.110722	0	0.1	0	0.23	0.15	0.53	0.05	0	0	0	9.34	0	1.75	17.06	59.95	5.2	0	0	--	down	--	K14489 arabidopsis histidine kinase 2/3/4 (cytokinin receptor) [EC:2.7.13.3] | (RefSeq) probable histidine kinase 3 isoform X1 (A)	probable histidine kinase 3 isoform X1 [Dendrobium catenatum]	RecName: Full=Probable histidine kinase 3 {ECO:0000305}; Short=OsHK3 {ECO:0000303|PubMed:22642989}; EC=2.7.13.3 {ECO:0000305}; AltName: Full=OsCRL2 {ECO:0000305};	SubName: Full=Histidine kinase 3 {ECO:0000313|EMBL:PKU81450.1};	Sensory transduction histidine kinase	GO:0016021,integral component of membrane; GO:0005622,intracellular; GO:0005886,plasma membrane; GO:0000155,phosphorelay sensor kinase activity; GO:0043424,protein histidine kinase binding; GO:0071215,cellular response to abscisic acid stimulus; GO:0070417,cellular response to cold; GO:0016036,cellular response to phosphate starvation; GO:0071329,cellular response to sucrose stimulus; GO:0009736,…	CHASE domain
Cluster-12991.110724	1.58	1.92	1.61	3.07	4.5	3.52	1.43	1.78	0.86	160.52	175.02	163.29	1.75	471.61	375.22	140.41	183.95	86.41	down	down	false	K14489 arabidopsis histidine kinase 2/3/4 (cytokinin receptor) [EC:2.7.13.3] | (RefSeq) probable histidine kinase 3 isoform X1 (A)	probable histidine kinase 3 isoform X1 [Dendrobium catenatum]	RecName: Full=Probable histidine kinase 3 {ECO:0000305}; Short=OsHK3 {ECO:0000303|PubMed:22642989}; EC=2.7.13.3 {ECO:0000305}; AltName: Full=OsCRL2 {ECO:0000305};	SubName: Full=Histidine kinase 3 {ECO:0000313|EMBL:PKU81450.1};	Sensory transduction histidine kinase	GO:0016021,integral component of membrane; GO:0005622,intracellular; GO:0005886,plasma membrane; GO:0000155,phosphorelay sensor kinase activity; GO:0043424,protein histidine kinase binding; GO:0071215,cellular response to abscisic acid stimulus; GO:0070417,cellular response to cold; GO:0016036,cellular response to phosphate starvation; GO:0071329,cellular response to sucrose stimulus; GO:0009736,…	CHASE domain
Cluster-12991.110727	0.67	0.76	2.32	3.66	4.3	2.77	1.42	1.38	1.38	13.76	14.39	48.23	1.75	93.06	59.99	28.58	29.84	28.83	down	down	false	K14489 arabidopsis histidine kinase 2/3/4 (cytokinin receptor) [EC:2.7.13.3] | (RefSeq) probable histidine kinase 3 isoform X1 (A)	probable histidine kinase 3 isoform X1 [Dendrobium catenatum]	RecName: Full=Histidine kinase 3; EC=2.7.13.3; AltName: Full=Arabidopsis histidine kinase 3; Short=AtHK3; AltName: Full=Protein AUTHENTIC HIS-KINASE 3; AltName: Full=Protein ORESARA 12;	SubName: Full=Histidine kinase 3 {ECO:0000313|EMBL:PKU81450.1};	Sensory transduction histidine kinase	GO:0005789,endoplasmic reticulum membrane; GO:0016021,integral component of membrane; GO:0005886,plasma membrane; GO:0009884,cytokinin receptor activity; GO:0000155,phosphorelay sensor kinase activity; GO:0004673,protein histidine kinase activity; GO:0043424,protein histidine kinase binding; GO:0071215,cellular response to abscisic acid stimulus; GO:0070417,cellular response to cold; GO:0016036,c…	CHASE domain
Cluster-12991.110730	0	0.26	0	0.7	0.99	0.53	0	0	0	0	24.52	0	1.75	105.3	57.05	0.24	0	0	--	down	--	K14489 arabidopsis histidine kinase 2/3/4 (cytokinin receptor) [EC:2.7.13.3] | (RefSeq) probable histidine kinase 3 isoform X1 (A)	probable histidine kinase 3 isoform X1 [Dendrobium catenatum]	RecName: Full=Probable histidine kinase 3 {ECO:0000305}; Short=OsHK3 {ECO:0000303|PubMed:22642989}; EC=2.7.13.3 {ECO:0000305}; AltName: Full=OsCRL2 {ECO:0000305};	SubName: Full=Histidine kinase 3 {ECO:0000313|EMBL:PKU81450.1};	Sensory transduction histidine kinase	GO:0016021,integral component of membrane; GO:0005622,intracellular; GO:0005886,plasma membrane; GO:0000155,phosphorelay sensor kinase activity; GO:0043424,protein histidine kinase binding; GO:0071215,cellular response to abscisic acid stimulus; GO:0070417,cellular response to cold; GO:0016036,cellular response to phosphate starvation; GO:0071329,cellular response to sucrose stimulus; GO:0009736,…	CHASE domain
Cluster-12991.110731	0.12	0.05	0.12	0.35	0.94	0.21	0.17	0.1	0.05	12.34	4.43	12.79	1.75	99.3	22.65	16.94	10.73	5.15	down	down	--	K14489 arabidopsis histidine kinase 2/3/4 (cytokinin receptor) [EC:2.7.13.3] | (RefSeq) probable histidine kinase 3 isoform X1 (A)	probable histidine kinase 3 isoform X1 [Dendrobium catenatum]	RecName: Full=Probable histidine kinase 3 {ECO:0000305}; Short=OsHK3 {ECO:0000305}; EC=2.7.13.3 {ECO:0000305};	SubName: Full=Histidine kinase 3 {ECO:0000313|EMBL:PKU81450.1};	Sensory transduction histidine kinase	GO:0016021,integral component of membrane; GO:0005622,intracellular; GO:0005886,plasma membrane; GO:0000155,phosphorelay sensor kinase activity; GO:0043424,protein histidine kinase binding; GO:0071215,cellular response to abscisic acid stimulus; GO:0070417,cellular response to cold; GO:0016036,cellular response to phosphate starvation; GO:0071329,cellular response to sucrose stimulus; GO:0009736,…	CHASE domain
Cluster-12991.111522	312.9	271.27	342.1	149.05	125.11	114.42	167.18	239.36	212.29	4978.28	3970.64	5519	1.75	2102.13	1912.38	2606.9	4018.23	3446	up	false	false	--	tetrapyrrole-binding protein, chloroplastic [Dendrobium catenatum]	RecName: Full=Tetrapyrrole-binding protein, chloroplastic; AltName: Full=Genomes uncoupled 4; Flags: Precursor;	SubName: Full=Tetrapyrrole-binding protein, chloroplastic {ECO:0000313|EMBL:PKU70587.1};	--	GO:0009507,chloroplast; GO:0031969,chloroplast membrane; GO:0019899,enzyme binding; GO:0046906,tetrapyrrole binding; GO:0015995,chlorophyll biosynthetic process; GO:0010019,chloroplast-nucleus signaling pathway; GO:0043085,positive regulation of catalytic activity	GUN4-like
Cluster-12991.111565	0.12	0.89	0.29	0	0	0	1.27	1.23	1.09	17.96	117.16	42.14	1.75	0	0	177.76	182.66	158.28	up	up	false	--	uncharacterized protein LOC110098757 [Dendrobium catenatum]	RecName: Full=COP1-interacting protein 7 {ECO:0000303|PubMed:9668129};	SubName: Full=Uncharacterized protein {ECO:0000313|EMBL:PKU76095.1};	--	GO:0005634,nucleus; GO:0005886,plasma membrane; GO:0009718,anthocyanin-containing compound biosynthetic process; GO:0015995,chlorophyll biosynthetic process; GO:0045893,positive regulation of transcription, DNA-templated; GO:0009416,response to light stimulus; GO:0006351,transcription, DNA-templated	--
Cluster-12991.111784	147.68	141.39	128.59	70.01	61.06	56.57	90.83	98.81	98.2	4626.98	4017.16	4038.36	1.75	1989.95	1857.24	2758.9	3194.13	3086.29	up	false	false	K00231 protoporphyrinogen/coproporphyrinogen III oxidase [EC:1.3.3.4 1.3.3.15] | (RefSeq) protoporphyrinogen oxidase, chloroplastic (A)	protoporphyrinogen oxidase, chloroplastic [Dendrobium catenatum]	RecName: Full=Protoporphyrinogen oxidase, chloroplastic; Short=PPO; EC=1.3.3.4; AltName: Full=Protoporphyrinogen oxidase 1; Flags: Precursor;	RecName: Full=Protoporphyrinogen oxidase {ECO:0000256|RuleBase:RU364052}; EC=1.3.3.4 {ECO:0000256|RuleBase:RU364052};	Protoporphyrinogen oxidase	GO:0009507,chloroplast; GO:0004729,oxygen-dependent protoporphyrinogen oxidase activity; GO:0015995,chlorophyll biosynthetic process; GO:0006782,protoporphyrinogen IX biosynthetic process	Flavin containing amine oxidoreductase
Cluster-12991.111889	17.62	13.48	15.68	16.62	19.32	20.15	10.16	8.85	7.29	666.17	461.04	593.05	1.75	757.98	798.18	371.67	343.98	275.75	--	down	false	--	uncharacterized protein LOC110018628 [Phalaenopsis equestris]	RecName: Full=Pheophytinase, chloroplastic; EC=3.1.1.-; AltName: Full=Pheophytin pheophorbide hydrolase; AltName: Full=Protein CO-REGULATED WITH NYE1; Flags: Precursor;	SubName: Full=Uncharacterized protein {ECO:0000313|EMBL:PKU72692.1};	Predicted hydrolase/acyltransferase (alpha/beta hydrolase superfamily)	GO:0009507,chloroplast; GO:0009570,chloroplast stroma; GO:0009535,chloroplast thylakoid membrane; GO:0080124,pheophytinase activity; GO:0015996,chlorophyll catabolic process	Alpha/beta hydrolase family
Cluster-12991.111890	0.82	0.83	0.5	0.56	1.09	0.95	0.4	0.51	0.37	40.57	36.69	24.33	1.75	55.34	48.83	19.24	25.63	18.24	--	down	false	--	uncharacterized protein LOC110018628 [Phalaenopsis equestris]	RecName: Full=Pheophytinase, chloroplastic; EC=3.1.1.-; AltName: Full=Pheophytin pheophorbide hydrolase; AltName: Full=Protein CO-REGULATED WITH NYE1; Flags: Precursor;	SubName: Full=Uncharacterized protein {ECO:0000313|EMBL:PKU72692.1};	Predicted hydrolase/acyltransferase (alpha/beta hydrolase superfamily)	GO:0009507,chloroplast; GO:0009570,chloroplast stroma; GO:0009535,chloroplast thylakoid membrane; GO:0080124,pheophytinase activity; GO:0015996,chlorophyll catabolic process	Alpha/beta hydrolase family
Cluster-12991.112730	10.9	5.68	6.52	5.74	2.99	3.33	3.14	5.59	4.09	209.37	99.87	126.43	1.75	60.26	67.14	58.78	112.29	79.63	up	false	false	K02705 photosystem II CP43 chlorophyll apoprotein | (RefSeq) psbC, LasaCp017; photosystem II 44 kDa protein (A)	hypothetical protein AXF42_Ash003100 [Apostasia shenzhenica]	RecName: Full=Photosystem II CP43 reaction center protein {ECO:0000255|HAMAP-Rule:MF_01496}; AltName: Full=PSII 43 kDa protein {ECO:0000255|HAMAP-Rule:MF_01496}; AltName: Full=Protein CP-43 {ECO:0000255|HAMAP-Rule:MF_01496}; Flags: Precursor;	SubName: Full=Uncharacterized protein {ECO:0000313|EMBL:PKA51733.1};	--	GO:0009535,chloroplast thylakoid membrane; GO:0016021,integral component of membrane; GO:0009523,photosystem II; GO:0016168,chlorophyll binding; GO:0045156,electron transporter, transferring electrons within the cyclic electron transport pathway of photosynthesis activity; GO:0046872,metal ion binding; GO:0009772,photosynthetic electron transport in photosystem II; GO:0018298,protein-chromophore …	--
Cluster-12991.114175	1.52	2.52	1.55	10.93	10.1	9.16	9.92	6.47	7.42	65.76	98.67	67.18	1.75	452.78	415.02	414.86	287.25	320.45	down	false	down	K01698 porphobilinogen synthase [EC:4.2.1.24] | (RefSeq) delta-aminolevulinic acid dehydratase, chloroplastic-like (A)	delta-aminolevulinic acid dehydratase, chloroplastic-like [Phalaenopsis equestris]	RecName: Full=Delta-aminolevulinic acid dehydratase, chloroplastic; Short=ALADH; EC=4.2.1.24; AltName: Full=Porphobilinogen synthase; Flags: Precursor; Fragment;	SubName: Full=Delta-aminolevulinic acid dehydratase, chloroplastic {ECO:0000313|EMBL:PKU61518.1};	Delta-aminolevulinic acid dehydratase	GO:0009507,chloroplast; GO:0046872,metal ion binding; GO:0004655,porphobilinogen synthase activity; GO:0015995,chlorophyll biosynthetic process; GO:0006782,protoporphyrinogen IX biosynthetic process	Delta-aminolevulinic acid dehydratase
Cluster-12991.114567	0	0	0	0.49	2.3	3.04	0.47	0	3.26	0	0	0	1.75	83.82	111.9	16.01	0	114.74	down	false	--	--	hypothetical protein MA16_Dca021116 [Dendrobium catenatum]	RecName: Full=COP1-interacting protein 7 {ECO:0000303|PubMed:9668129};	SubName: Full=Uncharacterized protein {ECO:0000313|EMBL:PKU67403.1};	--	GO:0005634,nucleus; GO:0005886,plasma membrane; GO:0009718,anthocyanin-containing compound biosynthetic process; GO:0015995,chlorophyll biosynthetic process; GO:0045893,positive regulation of transcription, DNA-templated; GO:0009416,response to light stimulus; GO:0006351,transcription, DNA-templated	--
Cluster-12991.114619	53.13	51.46	51.29	21.79	21.23	23.41	37.29	37.7	36.64	587.71	530.41	581.23	1.75	251.33	272.7	408.21	448.66	419.76	up	false	false	K02698 photosystem I subunit X | (RefSeq) photosystem I reaction center subunit psaK, chloroplastic (A)	photosystem I reaction center subunit psaK, chloroplastic [Phalaenopsis equestris]	RecName: Full=Photosystem I reaction center subunit psaK, chloroplastic; AltName: Full=PSI-K; AltName: Full=Photosystem I subunit X; Flags: Precursor;	SubName: Full=Photosystem I reaction center subunit psaK, chloroplastic {ECO:0000313|EMBL:PKU68923.1};	--	GO:0009535,chloroplast thylakoid membrane; GO:0016021,integral component of membrane; GO:0009522,photosystem I; GO:0016168,chlorophyll binding; GO:0015979,photosynthesis	Photosystem I psaG / psaK
Cluster-12991.114623	836.01	524.93	617.55	319.48	379.76	550.71	382.01	276.79	344.66	8197.5	4821.39	6229.12	1.75	4007.25	5690.94	3721.89	2943.77	3521.15	--	false	up	K02698 photosystem I subunit X | (RefSeq) photosystem I reaction center subunit psaK, chloroplastic (A)	photosystem I reaction center subunit psaK, chloroplastic [Phalaenopsis equestris]	RecName: Full=Photosystem I reaction center subunit psaK, chloroplastic; AltName: Full=PSI-K; AltName: Full=Photosystem I subunit X; Flags: Precursor;	SubName: Full=Photosystem I reaction center subunit psaK, chloroplastic {ECO:0000313|EMBL:PKU68923.1};	--	GO:0009535,chloroplast thylakoid membrane; GO:0016021,integral component of membrane; GO:0009522,photosystem I; GO:0016168,chlorophyll binding; GO:0015979,photosynthesis	Photosystem I psaG / psaK
Cluster-12991.116010	28.7	24.43	26.14	53.64	51.3	48.56	18.91	25.2	20.09	661	513	606	1.75	1236	1173	424	604	467	--	down	false	K01823 isopentenyl-diphosphate Delta-isomerase [EC:5.3.3.2] | (RefSeq) isopentenyl-diphosphate Delta-isomerase I-like (A)	isopentenyl-diphosphate Delta-isomerase I-like [Dendrobium catenatum]	RecName: Full=Isopentenyl-diphosphate Delta-isomerase I; EC=5.3.3.2; AltName: Full=Isopentenyl pyrophosphate isomerase I; Short=IPP isomerase I;	SubName: Full=Isopentenyl-diphosphate Delta-isomerase I {ECO:0000313|EMBL:PKA57779.1}; EC=5.3.3.2 {ECO:0000313|EMBL:PKA57779.1};	Isopentenyl pyrophosphate:dimethylallyl pyrophosphate isomerase	GO:0016787,hydrolase activity; GO:0004452,isopentenyl-diphosphate delta-isomerase activity; GO:0046872,metal ion binding; GO:0015995,chlorophyll biosynthetic process; GO:0050992,dimethylallyl diphosphate biosynthetic process; GO:0008299,isoprenoid biosynthetic process; GO:0015979,photosynthesis	NUDIX domain
Cluster-12991.116809	0.11	0.17	0.23	0.35	0.41	0.46	0.47	0.33	0.33	7.51	10.84	16.06	1.75	29.48	33.66	31.77	23.78	23.15	down	false	false	K13606 chlorophyll(ide) b reductase [EC:1.1.1.294] | (RefSeq) probable chlorophyll(ide) b reductase NYC1, chloroplastic (A)	probable chlorophyll(ide) b reductase NYC1, chloroplastic [Phalaenopsis equestris]	RecName: Full=Probable chlorophyll(ide) b reductase NYC1, chloroplastic; EC=1.1.1.294; AltName: Full=Protein NON-YELLOW COLORING 1; Short=OsNYC1; Flags: Precursor;	SubName: Full=Putative chlorophyll(Ide) b reductase NYC1, chloroplastic {ECO:0000313|EMBL:PKU79290.1};	Reductases with broad range of substrate specificities	GO:0009535,chloroplast thylakoid membrane; GO:0016021,integral component of membrane; GO:0009536,plastid; GO:0034256,chlorophyll(ide) b reductase activity; GO:0016491,oxidoreductase activity; GO:0015996,chlorophyll catabolic process; GO:0010304,PSII associated light-harvesting complex II catabolic process	short chain dehydrogenase
Cluster-12991.117716	368.44	278.69	411.43	61.45	56.84	65.86	164.21	201.56	184.44	14190.1	9705.64	15847.9	1.75	2270.36	2656.85	6118.05	7974.3	7102.22	up	up	up	K02492 glutamyl-tRNA reductase [EC:1.2.1.70] | (RefSeq) glutamyl-tRNA reductase 2-like (A)	glutamyl-tRNA reductase 2-like [Dendrobium catenatum]	RecName: Full=Glutamyl-tRNA reductase, chloroplastic; Short=GluTR; EC=1.2.1.70; Flags: Precursor;	SubName: Full=Glutamyl-tRNA reductase 1, chloroplastic {ECO:0000313|EMBL:PKU60909.1};	--	GO:0009507,chloroplast; GO:0008883,glutamyl-tRNA reductase activity; GO:0050661,NADP binding; GO:0015995,chlorophyll biosynthetic process; GO:0006782,protoporphyrinogen IX biosynthetic process	Glutamyl-tRNAGlu reductase, N-terminal domain
Cluster-12991.117717	78.45	79.85	81.86	15.68	19.92	22.1	55.04	49.16	53.01	667.49	640.95	720.59	1.75	183.74	198.41	467.84	458.61	473.8	up	up	false	K02492 glutamyl-tRNA reductase [EC:1.2.1.70] | (RefSeq) glutamyl-tRNA reductase 2-like (A)	glutamyl-tRNA reductase 2-like [Phalaenopsis equestris]	RecName: Full=Glutamyl-tRNA reductase, chloroplastic; Short=GluTR; EC=1.2.1.70; Flags: Precursor;	SubName: Full=Glutamyl-tRNA reductase 1, chloroplastic {ECO:0000313|EMBL:PKU60909.1};	--	GO:0009507,chloroplast; GO:0008883,glutamyl-tRNA reductase activity; GO:0050661,NADP binding; GO:0015995,chlorophyll biosynthetic process; GO:0006782,protoporphyrinogen IX biosynthetic process	Glutamyl-tRNAGlu reductase, dimerisation domain
Cluster-12991.117765	48.9	37.48	48.12	20.02	19.3	16.06	26.16	23.7	21.66	1141	797	1130	1.75	471	393	594	575	510	up	false	up	K19073 divinyl chlorophyllide a 8-vinyl-reductase [EC:1.3.1.75] | (RefSeq) divinyl chlorophyllide a 8-vinyl-reductase, chloroplastic (A)	divinyl chlorophyllide a 8-vinyl-reductase, chloroplastic [Dendrobium catenatum]	RecName: Full=Divinyl chlorophyllide a 8-vinyl-reductase, chloroplastic; EC=1.3.1.75 {ECO:0000269|PubMed:23154534}; Flags: Precursor;	SubName: Full=Divinyl chlorophyllide a 8-vinyl-reductase, chloroplastic {ECO:0000313|EMBL:PKU69797.1};	Predicted dehydrogenase	GO:0009507,chloroplast; GO:0033728,divinyl chlorophyllide a 8-vinyl-reductase activity; GO:0015995,chlorophyll biosynthetic process	NAD(P)H-binding
Cluster-12991.117822	0.98	0.79	2.05	1.89	3.34	4.65	1.54	0.04	0.27	43.2	31.16	89.7	1.75	151.92	213.93	65.47	1.92	11.78	down	down	false	K01845 glutamate-1-semialdehyde 2,1-aminomutase [EC:5.4.3.8] | (RefSeq) glutamate-1-semialdehyde 2,1-aminomutase, chloroplastic-like (A)	glutamate-1-semialdehyde 2,1-aminomutase, chloroplastic-like [Dendrobium catenatum]	RecName: Full=Glutamate-1-semialdehyde 2,1-aminomutase, chloroplastic; Short=GSA; EC=5.4.3.8; AltName: Full=Glutamate-1-semialdehyde aminotransferase; Short=GSA-AT; Flags: Precursor;	SubName: Full=Glutamate-1-semialdehyde 2,1-aminomutase, chloroplastic {ECO:0000313|EMBL:PKU77212.1};	Acetylornithine aminotransferase	GO:0009507,chloroplast; GO:0042286,glutamate-1-semialdehyde 2,1-aminomutase activity; GO:0030170,pyridoxal phosphate binding; GO:0008483,transaminase activity; GO:0015995,chlorophyll biosynthetic process; GO:0006782,protoporphyrinogen IX biosynthetic process	Aminotransferase class-III
Cluster-12991.117825	0	0.09	0.37	0.23	0.06	0.02	0.68	1.45	1.63	0	3.05	14.04	1.75	2.56	0.92	25.07	56.48	61.72	--	up	down	K01845 glutamate-1-semialdehyde 2,1-aminomutase [EC:5.4.3.8] | (RefSeq) glutamate-1-semialdehyde 2,1-aminomutase, chloroplastic-like (A)	glutamate-1-semialdehyde 2,1-aminomutase, chloroplastic-like [Dendrobium catenatum]	RecName: Full=Glutamate-1-semialdehyde 2,1-aminomutase, chloroplastic; Short=GSA; EC=5.4.3.8; AltName: Full=Glutamate-1-semialdehyde aminotransferase; Short=GSA-AT; Flags: Precursor;	SubName: Full=Glutamate-1-semialdehyde 2,1-aminomutase, chloroplastic {ECO:0000313|EMBL:PKU77212.1};	Acetylornithine aminotransferase	GO:0009507,chloroplast; GO:0042286,glutamate-1-semialdehyde 2,1-aminomutase activity; GO:0030170,pyridoxal phosphate binding; GO:0008483,transaminase activity; GO:0015995,chlorophyll biosynthetic process; GO:0006782,protoporphyrinogen IX biosynthetic process	Aminotransferase class-III
Cluster-12991.119910	693.23	202.47	119.57	258.67	345.62	526.48	156.09	145.18	132.18	8457.03	2292.52	1489.57	1.75	4494.2	6757.84	1878.86	1894.34	1662.24	--	down	false	K17290 oxidoreductase [EC:1.1.1.-] | (RefSeq) Oxidoreductase HTATIP2 (A)	low molecular mass early light-inducible protein HV60, chloroplastic-like isoform X1 [Dendrobium catenatum]	RecName: Full=Early light-induced protein 1, chloroplastic {ECO:0000305}; Flags: Precursor;	SubName: Full=Early light-induced protein 1, chloroplastic {ECO:0000313|EMBL:PKU59047.1};	--	GO:0009535,chloroplast thylakoid membrane; GO:0016021,integral component of membrane; GO:0009522,photosystem I; GO:0009523,photosystem II; GO:0071483,cellular response to blue light; GO:0071490,cellular response to far red light; GO:0034605,cellular response to heat; GO:0071486,cellular response to high light intensity; GO:0071491,cellular response to red light; GO:0071492,cellular response to UV…	Chlorophyll A-B binding protein
Cluster-12991.119914	5637.81	2565.82	1843.69	3798.25	4171.57	4732.58	1647.67	2094.7	1793.01	56743.8	24160.7	19070.6	1.75	45126.5	50188	16462.7	22825.7	18776.4	--	down	false	K17290 oxidoreductase [EC:1.1.1.-] | (RefSeq) Oxidoreductase HTATIP2 (A)	early light-induced protein 1, chloroplastic-like isoform X1 [Dendrobium catenatum]	RecName: Full=Early light-induced protein 1, chloroplastic {ECO:0000305}; Flags: Precursor;	SubName: Full=Early light-induced protein 1, chloroplastic {ECO:0000313|EMBL:PKU59047.1};	--	GO:0009535,chloroplast thylakoid membrane; GO:0016021,integral component of membrane; GO:0009522,photosystem I; GO:0009523,photosystem II; GO:0071483,cellular response to blue light; GO:0071490,cellular response to far red light; GO:0034605,cellular response to heat; GO:0071486,cellular response to high light intensity; GO:0071491,cellular response to red light; GO:0071492,cellular response to UV…	Chlorophyll A-B binding protein
Cluster-12991.119917	58.25	31.16	16.76	27.11	30.73	23.6	18.73	17.84	16.39	1058.13	518.76	307.79	1.75	587.33	450.12	332.49	339.94	302.38	--	false	up	K17290 oxidoreductase [EC:1.1.1.-] | (RefSeq) Oxidoreductase HTATIP2 (A)	early light-induced protein 1, chloroplastic [Phalaenopsis equestris]	RecName: Full=Early light-induced protein 1, chloroplastic {ECO:0000305}; Flags: Precursor;	SubName: Full=Early light-induced protein 1, chloroplastic {ECO:0000313|EMBL:PKU59047.1};	--	GO:0009535,chloroplast thylakoid membrane; GO:0016021,integral component of membrane; GO:0009522,photosystem I; GO:0009523,photosystem II; GO:0071483,cellular response to blue light; GO:0071490,cellular response to far red light; GO:0034605,cellular response to heat; GO:0071486,cellular response to high light intensity; GO:0071491,cellular response to red light; GO:0071492,cellular response to UV…	Chlorophyll A-B binding protein
Cluster-12991.119985	78.77	40.91	124.61	230.37	175.27	91.15	21.82	55.73	30.11	234.34	125.96	413.13	1.75	622.45	290.99	69.62	208.66	104.75	--	down	false	K13544 pheophorbidase [EC:3.1.1.82] | (RefSeq) pheophorbidase isoform X1 (A)	methylesterase 17 [Dendrobium catenatum]	RecName: Full=Pheophorbidase; Short=RsPPD; EC=3.1.1.82;	SubName: Full=Methylesterase 17 {ECO:0000313|EMBL:PKU86030.1};	--	GO:0005737,cytoplasm; GO:0052689,carboxylic ester hydrolase activity; GO:0035560,pheophoridase activity; GO:0042803,protein homodimerization activity; GO:0033310,chlorophyll a catabolic process; GO:0070988,demethylation; GO:0010150,leaf senescence	Alpha/beta hydrolase family
Cluster-12991.120052	0.42	0.69	0.62	0.9	0.72	0.73	0.2	0.29	0	41.77	60.68	60.33	1.75	72.99	74.62	18.47	28.97	0	--	down	false	K14489 arabidopsis histidine kinase 2/3/4 (cytokinin receptor) [EC:2.7.13.3] | (RefSeq) probable histidine kinase 5 isoform X1 (A)	probable histidine kinase 5 isoform X1 [Dendrobium catenatum]	RecName: Full=Probable histidine kinase 5 {ECO:0000305}; Short=OsHK5 {ECO:0000303|PubMed:22642989}; EC=2.7.13.3 {ECO:0000305}; AltName: Full=OsCRL3 {ECO:0000305};	SubName: Full=Histidine kinase 2 {ECO:0000313|EMBL:PKU76629.1};	Sensory transduction histidine kinase	GO:0016021,integral component of membrane; GO:0005622,intracellular; GO:0005886,plasma membrane; GO:0042802,identical protein binding; GO:0000155,phosphorelay sensor kinase activity; GO:0043424,protein histidine kinase binding; GO:0071215,cellular response to abscisic acid stimulus; GO:0070417,cellular response to cold; GO:0009736,cytokinin-activated signaling pathway; GO:0034757,negative regulat…	CHASE domain
Cluster-12991.120150	4.69	5.62	5.05	1.58	0.87	1.17	3.49	3.23	3.64	171.9	186.54	185.17	1.75	33.24	44.82	123.88	121.73	133.5	up	up	false	K00218 protochlorophyllide reductase [EC:1.3.1.33] | (RefSeq) protochlorophyllide reductase-like (A)	protochlorophyllide reductase-like [Dendrobium catenatum]	RecName: Full=Protochlorophyllide reductase, chloroplastic; Short=PCR; EC=1.3.1.33; AltName: Full=NADPH-protochlorophyllide oxidoreductase; Short=POR; Flags: Precursor;	SubName: Full=Protochlorophyllide reductase, chloroplastic {ECO:0000313|EMBL:PKU76648.1};	Dehydrogenases with different specificities (related to short-chain alcohol dehydrogenases)	GO:0009507,chloroplast; GO:0016630,protochlorophyllide reductase activity; GO:0015995,chlorophyll biosynthetic process; GO:0015979,photosynthesis	short chain dehydrogenase
Cluster-12991.120386	385.36	402.75	522.58	217.02	176.07	164.51	308.25	311.65	289.13	34307.6	32197	46272	1.75	16140.1	15321.6	26408.1	28193.2	25526.1	up	false	false	K03403 magnesium chelatase subunit H [EC:6.6.1.1] | (RefSeq) magnesium-chelatase subunit ChlH, chloroplastic (A)	magnesium-chelatase subunit ChlH, chloroplastic [Dendrobium catenatum]	RecName: Full=Magnesium-chelatase subunit ChlH, chloroplastic; Short=Mg-chelatase subunit H; EC=6.6.1.1; AltName: Full=Mg-protoporphyrin IX chelatase subunit ChlH; Flags: Precursor;	SubName: Full=Magnesium-chelatase subunit ChlH, chloroplastic {ECO:0000313|EMBL:PKU67975.1};	--	GO:0031969,chloroplast membrane; GO:0009570,chloroplast stroma; GO:0005524,ATP binding; GO:0016851,magnesium chelatase activity; GO:0015995,chlorophyll biosynthetic process; GO:0015979,photosynthesis	CobN/Magnesium Chelatase
Cluster-12991.120406	6.98	7.61	6.51	3.77	1.91	3.5	4	4.85	4.46	591.63	579.73	548.84	1.75	166.59	310.94	326.37	418.26	375.16	up	false	false	K14489 arabidopsis histidine kinase 2/3/4 (cytokinin receptor) [EC:2.7.13.3] | (RefSeq) probable histidine kinase 5 isoform X1 (A)	probable histidine kinase 5 isoform X1 [Dendrobium catenatum]	RecName: Full=Probable histidine kinase 5 {ECO:0000305}; Short=OsHK5 {ECO:0000303|PubMed:22642989}; EC=2.7.13.3 {ECO:0000305}; AltName: Full=OsCRL3 {ECO:0000305};	SubName: Full=Histidine kinase 2 {ECO:0000313|EMBL:PKU76629.1};	Sensory transduction histidine kinase	GO:0016021,integral component of membrane; GO:0005622,intracellular; GO:0005886,plasma membrane; GO:0042802,identical protein binding; GO:0000155,phosphorelay sensor kinase activity; GO:0043424,protein histidine kinase binding; GO:0071215,cellular response to abscisic acid stimulus; GO:0070417,cellular response to cold; GO:0009736,cytokinin-activated signaling pathway; GO:0034757,negative regulat…	CHASE domain
Cluster-12991.120560	620.45	644.9	797.56	366.47	318.02	272.59	501.66	526.42	495.74	23611.3	22195.1	30358.3	1.75	12554.1	10865.2	18469.9	20583.6	18865	up	false	false	K00218 protochlorophyllide reductase [EC:1.3.1.33] | (RefSeq) protochlorophyllide reductase-like (A)	protochlorophyllide reductase-like [Dendrobium catenatum]	RecName: Full=Protochlorophyllide reductase, chloroplastic; Short=PCR; EC=1.3.1.33; AltName: Full=NADPH-protochlorophyllide oxidoreductase; Short=POR; Flags: Precursor;	SubName: Full=Protochlorophyllide reductase, chloroplastic {ECO:0000313|EMBL:PKU76648.1};	Dehydrogenases with different specificities (related to short-chain alcohol dehydrogenases)	GO:0009507,chloroplast; GO:0016630,protochlorophyllide reductase activity; GO:0015995,chlorophyll biosynthetic process; GO:0015979,photosynthesis	short chain dehydrogenase
Cluster-12991.120640	228.52	223	263.96	117.88	97.42	98.76	172.77	161.97	161.38	20982.8	18383.6	24102.5	1.75	9209.1	9486.33	15263.3	15108.8	14691.7	up	false	false	K03403 magnesium chelatase subunit H [EC:6.6.1.1] | (RefSeq) magnesium-chelatase subunit ChlH, chloroplastic (A)	magnesium-chelatase subunit ChlH, chloroplastic [Dendrobium catenatum]	RecName: Full=Magnesium-chelatase subunit ChlH, chloroplastic; Short=Mg-chelatase subunit H; EC=6.6.1.1; AltName: Full=Mg-protoporphyrin IX chelatase subunit ChlH; Flags: Precursor;	SubName: Full=Magnesium-chelatase subunit ChlH, chloroplastic {ECO:0000313|EMBL:PKU67975.1};	--	GO:0031969,chloroplast membrane; GO:0009570,chloroplast stroma; GO:0005524,ATP binding; GO:0016851,magnesium chelatase activity; GO:0015995,chlorophyll biosynthetic process; GO:0015979,photosynthesis	CobN/Magnesium Chelatase
Cluster-12991.120968	8.12	8.45	6.55	2.66	1.55	2.18	5.61	5.71	3.84	326.79	307.34	263.5	1.75	64.7	91.93	218.25	235.7	154.48	up	up	false	K00218 protochlorophyllide reductase [EC:1.3.1.33] | (RefSeq) protochlorophyllide reductase-like (A)	protochlorophyllide reductase-like [Dendrobium catenatum]	RecName: Full=Protochlorophyllide reductase, chloroplastic; Short=PCR; EC=1.3.1.33; AltName: Full=NADPH-protochlorophyllide oxidoreductase; Short=POR; Flags: Precursor;	SubName: Full=Protochlorophyllide reductase, chloroplastic {ECO:0000313|EMBL:PKU76648.1};	Dehydrogenases with different specificities (related to short-chain alcohol dehydrogenases)	GO:0009507,chloroplast; GO:0016630,protochlorophyllide reductase activity; GO:0015995,chlorophyll biosynthetic process; GO:0015979,photosynthesis	short chain dehydrogenase
Cluster-12991.121279	0.66	0.67	0.36	0.15	0.19	0.05	0.12	0.39	0.23	26.78	24.65	14.63	1.75	7.85	2.18	4.73	16.02	9.27	up	--	false	K03403 magnesium chelatase subunit H [EC:6.6.1.1] | (RefSeq) magnesium-chelatase subunit ChlH, chloroplastic (A)	magnesium-chelatase subunit ChlH, chloroplastic [Dendrobium catenatum]	RecName: Full=Magnesium-chelatase subunit ChlH, chloroplastic; Short=Mg-chelatase subunit H; EC=6.6.1.1; AltName: Full=ABA-binding protein; AltName: Full=Mg-protoporphyrin IX chelatase subunit ChlH; AltName: Full=Protein CONDITIONAL CHLORINA; AltName: Full=Protein GENOMES UNCOUPLED 5; AltName: Full=Protein RAPID TRANSPIRATION IN DETACHED LEAVES 1; Flags: Precursor;	SubName: Full=Magnesium-chelatase subunit ChlH, chloroplastic {ECO:0000313|EMBL:PKU67975.1};	--	GO:0009507,chloroplast; GO:0009706,chloroplast inner membrane; GO:0009570,chloroplast stroma; GO:0010007,magnesium chelatase complex; GO:0005739,mitochondrion; GO:0005524,ATP binding; GO:0016851,magnesium chelatase activity; GO:0015995,chlorophyll biosynthetic process; GO:0015979,photosynthesis	CobN/Magnesium Chelatase
Cluster-12991.121939	2.32	0	4.19	0.99	1.24	0	14.15	9.87	8.06	153.74	0	277.02	1.75	84.58	0	904.31	666.95	531.2	--	up	false	--	uncharacterized protein LOC110102721 isoform X1 [Dendrobium catenatum]	RecName: Full=COP1-interacting protein 7 {ECO:0000303|PubMed:9668129};	SubName: Full=Uncharacterized protein {ECO:0000313|EMBL:PKU65104.1};	--	GO:0005634,nucleus; GO:0005886,plasma membrane; GO:0009718,anthocyanin-containing compound biosynthetic process; GO:0015995,chlorophyll biosynthetic process; GO:0045893,positive regulation of transcription, DNA-templated; GO:0009416,response to light stimulus; GO:0006351,transcription, DNA-templated	--
Cluster-12991.122409	4.09	2.95	4.74	0.9	0.87	0.9	1.54	2.46	1.38	150.98	98.36	175.08	1.75	33.4	34.69	54.85	93.23	51.05	up	false	up	K02492 glutamyl-tRNA reductase [EC:1.2.1.70] | (RefSeq) glutamyl-tRNA reductase 2-like (A)	glutamyl-tRNA reductase 2-like [Phalaenopsis equestris]	RecName: Full=Glutamyl-tRNA reductase, chloroplastic; Short=GluTR; EC=1.2.1.70; Flags: Precursor;	SubName: Full=Glutamyl-tRNA reductase 1, chloroplastic {ECO:0000313|EMBL:PKU60909.1};	--	GO:0009507,chloroplast; GO:0008883,glutamyl-tRNA reductase activity; GO:0050661,NADP binding; GO:0015995,chlorophyll biosynthetic process; GO:0006782,protoporphyrinogen IX biosynthetic process	Glutamyl-tRNAGlu reductase, N-terminal domain
Cluster-12991.122526	65.48	42.96	56.3	34.27	26.05	21.91	37.74	32.42	30.55	1928.67	1148.61	1663.58	1.75	798.95	676.34	1078.42	986.85	903.6	up	false	false	K01845 glutamate-1-semialdehyde 2,1-aminomutase [EC:5.4.3.8] | (RefSeq) glutamate-1-semialdehyde 2,1-aminomutase, chloroplastic-like (A)	glutamate-1-semialdehyde 2,1-aminomutase, chloroplastic-like [Dendrobium catenatum]	RecName: Full=Glutamate-1-semialdehyde 2,1-aminomutase, chloroplastic; Short=GSA; EC=5.4.3.8; AltName: Full=Glutamate-1-semialdehyde aminotransferase; Short=GSA-AT; Flags: Precursor;	SubName: Full=Glutamate-1-semialdehyde 2,1-aminomutase, chloroplastic {ECO:0000313|EMBL:PKU77212.1};	Acetylornithine aminotransferase	GO:0009507,chloroplast; GO:0042286,glutamate-1-semialdehyde 2,1-aminomutase activity; GO:0030170,pyridoxal phosphate binding; GO:0008483,transaminase activity; GO:0015995,chlorophyll biosynthetic process; GO:0006782,protoporphyrinogen IX biosynthetic process	Aminotransferase class-III
Cluster-12991.122932	5.54	4.45	5.78	1.05	0.9	0.88	1.85	1.67	2.68	49.36	37.32	53.12	1.75	8.67	8.26	16.4	16.26	24.97	up	--	up	K02492 glutamyl-tRNA reductase [EC:1.2.1.70] | (RefSeq) glutamyl-tRNA reductase 2-like (A)	glutamyl-tRNA reductase 2-like [Phalaenopsis equestris]	RecName: Full=Glutamyl-tRNA reductase 1, chloroplastic; Short=GluTR; EC=1.2.1.70; Flags: Precursor;	SubName: Full=Glutamyl-tRNA reductase 1, chloroplastic {ECO:0000313|EMBL:PKU60909.1};	--	GO:0009507,chloroplast; GO:0008883,glutamyl-tRNA reductase activity; GO:0050661,NADP binding; GO:0015995,chlorophyll biosynthetic process; GO:0006782,protoporphyrinogen IX biosynthetic process	Glutamyl-tRNAGlu reductase, N-terminal domain
Cluster-12991.124294	0.28	0	0.27	0	0	0.06	0.14	0.69	0.94	20.64	0	19.81	1.75	0	4.52	10.11	52.34	69.48	--	up	false	--	uncharacterized protein LOC110102721 isoform X1 [Dendrobium catenatum]	RecName: Full=COP1-interacting protein 7 {ECO:0000303|PubMed:9668129};	SubName: Full=Uncharacterized protein {ECO:0000313|EMBL:PKU65104.1};	--	GO:0005634,nucleus; GO:0005886,plasma membrane; GO:0009718,anthocyanin-containing compound biosynthetic process; GO:0015995,chlorophyll biosynthetic process; GO:0045893,positive regulation of transcription, DNA-templated; GO:0009416,response to light stimulus; GO:0006351,transcription, DNA-templated	--
Cluster-12991.124518	0.09	0.25	0.37	0.15	0.16	0.09	0.9	0.87	0.18	6.84	18	29.23	1.75	13.18	7.55	69.21	70.63	14.32	--	up	false	--	uncharacterized protein LOC110102721 isoform X1 [Dendrobium catenatum]	RecName: Full=COP1-interacting protein 7 {ECO:0000303|PubMed:9668129};	SubName: Full=Uncharacterized protein {ECO:0000313|EMBL:PKU65104.1};	--	GO:0005634,nucleus; GO:0005886,plasma membrane; GO:0009718,anthocyanin-containing compound biosynthetic process; GO:0015995,chlorophyll biosynthetic process; GO:0045893,positive regulation of transcription, DNA-templated; GO:0009416,response to light stimulus; GO:0006351,transcription, DNA-templated	--
Cluster-12991.124871	0.44	0.46	0.79	2.46	2.93	2.33	1.94	1.63	1.55	19.51	18.39	34.84	1.75	134.46	108.07	83.23	74.25	68.43	down	false	down	K01698 porphobilinogen synthase [EC:4.2.1.24] | (RefSeq) delta-aminolevulinic acid dehydratase, chloroplastic-like (A)	delta-aminolevulinic acid dehydratase, chloroplastic-like [Phalaenopsis equestris]	RecName: Full=Delta-aminolevulinic acid dehydratase, chloroplastic; Short=ALADH; EC=4.2.1.24; AltName: Full=Porphobilinogen synthase; Flags: Precursor; Fragment;	SubName: Full=Delta-aminolevulinic acid dehydratase, chloroplastic {ECO:0000313|EMBL:PKU61518.1};	Delta-aminolevulinic acid dehydratase	GO:0009507,chloroplast; GO:0046872,metal ion binding; GO:0004655,porphobilinogen synthase activity; GO:0015995,chlorophyll biosynthetic process; GO:0006782,protoporphyrinogen IX biosynthetic process	Delta-aminolevulinic acid dehydratase
Cluster-12991.125923	15.92	31.95	25.26	4.86	4.32	3.45	50.69	32.68	40.06	327.53	600.88	524.28	1.75	93.16	74.54	1017.32	702.37	834.57	up	up	false	--	uncharacterized protein LOC110102721 isoform X1 [Dendrobium catenatum]	RecName: Full=COP1-interacting protein 7 {ECO:0000303|PubMed:9668129};	SubName: Full=Uncharacterized protein {ECO:0000313|EMBL:PKU65104.1};	--	GO:0005634,nucleus; GO:0005886,plasma membrane; GO:0009718,anthocyanin-containing compound biosynthetic process; GO:0015995,chlorophyll biosynthetic process; GO:0045893,positive regulation of transcription, DNA-templated; GO:0009416,response to light stimulus; GO:0006351,transcription, DNA-templated	--
Cluster-12991.126024	47.67	55.17	67.37	14.33	13.61	11.21	31.07	34.54	39.04	1133.24	1194.8	1611.27	1.75	338.17	279.34	718.5	853.49	936.05	up	up	false	K02492 glutamyl-tRNA reductase [EC:1.2.1.70] | (RefSeq) glutamyl-tRNA reductase 2-like (A)	glutamyl-tRNA reductase 2-like [Dendrobium catenatum]	RecName: Full=Glutamyl-tRNA reductase, chloroplastic; Short=GluTR; EC=1.2.1.70; Flags: Precursor;	SubName: Full=Glutamyl-tRNA reductase 1, chloroplastic {ECO:0000313|EMBL:PKU60909.1};	--	GO:0009507,chloroplast; GO:0008883,glutamyl-tRNA reductase activity; GO:0050661,NADP binding; GO:0015995,chlorophyll biosynthetic process; GO:0006782,protoporphyrinogen IX biosynthetic process	Shikimate / quinate 5-dehydrogenase
Cluster-12991.126824	8.91	12.1	10.55	37.6	49.7	43.31	53.16	29.1	28.02	48.1	63.48	60.34	1.75	300.1	248.04	293.36	180.26	164.56	down	false	down	--	light-harvesting complex-like protein OHP1, chloroplastic [Phalaenopsis equestris]	RecName: Full=Light-harvesting complex-like protein OHP1, chloroplastic {ECO:0000305}; AltName: Full=High-light-induced protein {ECO:0000303|PubMed:10794534}; Short=AtHLIP {ECO:0000303|PubMed:10794534}; AltName: Full=One helix protein {ECO:0000303|PubMed:10794534}; AltName: Full=One helix protein 1 {ECO:0000305}; AltName: Full=Protein PIGMENT DEFECTIVE 335 {ECO:0000305}; Flags: Precursor;	SubName: Full=High-light-induced protein, chloroplastic {ECO:0000313|EMBL:PKU68910.1};	--	GO:0009507,chloroplast; GO:0009535,chloroplast thylakoid membrane; GO:0016021,integral component of membrane; GO:0009523,photosystem II; GO:0016168,chlorophyll binding; GO:0007623,circadian rhythm; GO:0015979,photosynthesis; GO:0018298,protein-chromophore linkage; GO:0009644,response to high light intensity; GO:0055085,transmembrane transport	Chlorophyll A-B binding protein
Cluster-12991.127544	0.09	0.22	0.14	0.74	0.77	1.05	0.13	0.02	0.06	9.2	21.3	14.92	1.75	84.87	117.54	13.72	2.27	5.88	down	down	--	K14489 arabidopsis histidine kinase 2/3/4 (cytokinin receptor) [EC:2.7.13.3] | (RefSeq) probable histidine kinase 3 isoform X1 (A)	probable histidine kinase 3 isoform X2 [Dendrobium catenatum]	RecName: Full=Probable histidine kinase 3 {ECO:0000305}; Short=OsHK3 {ECO:0000303|PubMed:22642989}; EC=2.7.13.3 {ECO:0000305}; AltName: Full=OsCRL2 {ECO:0000305};	SubName: Full=Histidine kinase 3 {ECO:0000313|EMBL:PKU81450.1};	Sensory transduction histidine kinase	GO:0016021,integral component of membrane; GO:0005622,intracellular; GO:0005886,plasma membrane; GO:0000155,phosphorelay sensor kinase activity; GO:0043424,protein histidine kinase binding; GO:0071215,cellular response to abscisic acid stimulus; GO:0070417,cellular response to cold; GO:0016036,cellular response to phosphate starvation; GO:0071329,cellular response to sucrose stimulus; GO:0009736,…	Response regulator receiver domain
Cluster-12991.127873	8.25	6.56	8.31	19.28	17.33	15.65	5.67	5.98	4.96	451.67	323.63	453.36	1.75	979.85	896.44	299.19	334.56	270.43	down	down	false	--	protein RETICULATA-RELATED 5, chloroplastic-like [Dendrobium catenatum]	RecName: Full=Protein RETICULATA-RELATED 5, chloroplastic {ECO:0000303|PubMed:23596191}; Flags: Precursor;	SubName: Full=Uncharacterized protein {ECO:0000313|EMBL:PKU65206.1};	--	GO:0009507,chloroplast; GO:0031969,chloroplast membrane; GO:0016021,integral component of membrane; GO:0015995,chlorophyll biosynthetic process; GO:0007275,multicellular organism development; GO:0009741,response to brassinosteroid	Protein RETICULATA-related
Cluster-12991.128251	15.01	29.64	22.36	2.81	2.92	5.15	37.66	28.76	35.69	991.25	1760.6	1470.3	1.75	198.85	355.64	2396.27	1935.42	2341.98	up	up	false	--	uncharacterized protein LOC110102721 isoform X1 [Dendrobium catenatum]	RecName: Full=COP1-interacting protein 7 {ECO:0000303|PubMed:9668129};	SubName: Full=Uncharacterized protein {ECO:0000313|EMBL:PKU65104.1};	--	GO:0005634,nucleus; GO:0005886,plasma membrane; GO:0009718,anthocyanin-containing compound biosynthetic process; GO:0015995,chlorophyll biosynthetic process; GO:0045893,positive regulation of transcription, DNA-templated; GO:0009416,response to light stimulus; GO:0006351,transcription, DNA-templated	--
Cluster-12991.12836	0	0	0	1.04	0.86	1.94	0	0	0	0	0	0	1.75	22.49	50.66	0	0	0	down	down	--	K01599 uroporphyrinogen decarboxylase [EC:4.1.1.37] | (RefSeq) uroporphyrinogen-iii decarboxylase (A)	uroporphyrinogen-iii decarboxylase [Coccomyxa subellipsoidea C-169]	RecName: Full=Uroporphyrinogen decarboxylase 2, chloroplastic; Short=UPD2; Short=URO-D2; EC=4.1.1.37; Flags: Precursor;	RecName: Full=Uroporphyrinogen decarboxylase {ECO:0000256|RuleBase:RU000554}; EC=4.1.1.37 {ECO:0000256|RuleBase:RU000554};	Uroporphyrinogen decarboxylase	GO:0009507,chloroplast; GO:0005829,cytosol; GO:0004853,uroporphyrinogen decarboxylase activity; GO:0015995,chlorophyll biosynthetic process; GO:0006783,heme biosynthetic process; GO:0006782,protoporphyrinogen IX biosynthetic process	Uroporphyrinogen decarboxylase (URO-D)
Cluster-12991.128698	7.69	20.51	11.21	4.47	6.24	6.22	16.03	19.2	14.57	210.57	510.39	308.29	1.75	178.19	178.59	426.13	544.26	401.11	up	up	false	K05666 ATP-binding cassette, subfamily C (CFTR/MRP), member 2 | (RefSeq) ABC transporter C family member 3-like (A)	ABC transporter C family member 3-like [Dendrobium catenatum]	RecName: Full=ABC transporter C family member 3; Short=ABC transporter ABCC.3; Short=AtABCC3; EC=3.6.3.44; AltName: Full=ATP-energized glutathione S-conjugate pump 3; AltName: Full=Glutathione S-conjugate-transporting ATPase 3; AltName: Full=Multidrug resistance-associated protein 3;	SubName: Full=ABC transporter C family member 3 {ECO:0000313|EMBL:PKU72988.1};	Multidrug resistance-associated protein/mitoxantrone resistance protein, ABC superfamily	GO:0048046,apoplast; GO:0016021,integral component of membrane; GO:0000325,plant-type vacuole; GO:0009506,plasmodesma; GO:0005774,vacuolar membrane; GO:0005773,vacuole; GO:0005524,ATP binding; GO:0042626,ATPase activity, coupled to transmembrane movement of substances; GO:0010290,chlorophyll catabolite transmembrane transporter activity; GO:0015431,glutathione S-conjugate-exporting ATPase activit…	ABC transporter
Cluster-12991.130028	5.11	5.15	6.49	2.2	2.27	3.33	4.18	3.05	3.22	131.43	120.5	167.68	1.75	60.95	89.71	104.52	81.32	83.45	up	false	false	K01698 porphobilinogen synthase [EC:4.2.1.24] | (RefSeq) delta-aminolevulinic acid dehydratase, chloroplastic-like (A)	delta-aminolevulinic acid dehydratase, chloroplastic-like [Phalaenopsis equestris]	RecName: Full=Delta-aminolevulinic acid dehydratase, chloroplastic; Short=ALADH; EC=4.2.1.24; AltName: Full=Porphobilinogen synthase; Flags: Precursor;	SubName: Full=Delta-aminolevulinic acid dehydratase, chloroplastic {ECO:0000313|EMBL:PKU61518.1};	Delta-aminolevulinic acid dehydratase	GO:0009507,chloroplast; GO:0005829,cytosol; GO:0004655,porphobilinogen synthase activity; GO:0008270,zinc ion binding; GO:0015995,chlorophyll biosynthetic process; GO:0006783,heme biosynthetic process; GO:0006782,protoporphyrinogen IX biosynthetic process	Delta-aminolevulinic acid dehydratase
Cluster-12991.131054	12.89	13.23	14.95	7.31	6.53	6.27	8.97	9.68	8.49	1227.03	1130.39	1415.2	1.75	639.65	624.08	821.21	935.82	800.71	up	false	false	K03404 magnesium chelatase subunit D [EC:6.6.1.1] | (RefSeq) magnesium-chelatase subunit ChlD, chloroplastic (A)	Magnesium-chelatase subunit ChlD, chloroplastic [Dendrobium catenatum]	RecName: Full=Magnesium-chelatase subunit ChlD, chloroplastic; Short=Mg-chelatase subunit D; EC=6.6.1.1; AltName: Full=Mg-protoporphyrin IX chelatase subunit ChlD; AltName: Full=Protein CHLORINA 1; Flags: Precursor;	SubName: Full=Magnesium-chelatase subunit ChlD, chloroplastic {ECO:0000313|EMBL:PKU86063.1};	--	GO:0009570,chloroplast stroma; GO:0009534,chloroplast thylakoid; GO:0005524,ATP binding; GO:0016851,magnesium chelatase activity; GO:0015995,chlorophyll biosynthetic process; GO:0015979,photosynthesis	AAA lid domain
Cluster-12991.131070	16.19	11.28	13.69	20.92	22.71	20.81	10.15	8.48	10.94	836.25	524.99	705.19	1.75	1212.25	1124.94	505.97	447.77	562.97	--	down	false	--	protein RETICULATA-RELATED 5, chloroplastic-like [Dendrobium catenatum]	RecName: Full=Protein RETICULATA-RELATED 5, chloroplastic {ECO:0000303|PubMed:23596191}; Flags: Precursor;	SubName: Full=Uncharacterized protein {ECO:0000313|EMBL:PKU65206.1};	--	GO:0009507,chloroplast; GO:0031969,chloroplast membrane; GO:0016021,integral component of membrane; GO:0015995,chlorophyll biosynthetic process; GO:0007275,multicellular organism development; GO:0009741,response to brassinosteroid	Protein RETICULATA-related
Cluster-12991.131449	0.4	0.81	1.34	3.96	1.76	1.75	0.74	0.93	0.16	68.76	123.89	227.77	1.75	309.95	314.44	121.5	161.5	27.27	down	down	false	--	uncharacterized protein LOC110098038 isoform X2 [Dendrobium catenatum]	RecName: Full=Stress enhanced protein 2, chloroplastic {ECO:0000305}; Flags: Precursor;	SubName: Full=Uncharacterized protein {ECO:0000313|EMBL:PKU76264.1};	--	GO:0009535,chloroplast thylakoid membrane; GO:0016021,integral component of membrane; GO:0009523,photosystem II; GO:0016168,chlorophyll binding; GO:0071486,cellular response to high light intensity; GO:0071492,cellular response to UV-A; GO:0009765,photosynthesis, light harvesting; GO:0009611,response to wounding	--
Cluster-12991.131452	1.93	2.66	2.29	6.62	7.58	8.09	4.21	2.39	1.54	189.71	234.73	223.02	1.75	765.29	830.67	397.72	237.85	149.78	down	down	false	K14489 arabidopsis histidine kinase 2/3/4 (cytokinin receptor) [EC:2.7.13.3] | (RefSeq) probable histidine kinase 3 isoform X1 (A)	probable histidine kinase 3 isoform X1 [Dendrobium catenatum]	RecName: Full=Probable histidine kinase 3 {ECO:0000305}; Short=OsHK3 {ECO:0000305}; EC=2.7.13.3 {ECO:0000305};	SubName: Full=Histidine kinase 3 {ECO:0000313|EMBL:PKU81450.1};	Sensory transduction histidine kinase	GO:0016021,integral component of membrane; GO:0005622,intracellular; GO:0005886,plasma membrane; GO:0000155,phosphorelay sensor kinase activity; GO:0043424,protein histidine kinase binding; GO:0071215,cellular response to abscisic acid stimulus; GO:0070417,cellular response to cold; GO:0016036,cellular response to phosphate starvation; GO:0071329,cellular response to sucrose stimulus; GO:0009736,…	CHASE domain
Cluster-12991.132110	15.55	16.22	18.56	9.53	6	8.92	15.37	15.74	15.69	443.19	419.84	530.72	1.75	178.05	266.34	425.19	463.79	449.21	up	false	false	K10960 geranylgeranyl diphosphate/geranylgeranyl-bacteriochlorophyllide a reductase [EC:1.3.1.83 1.3.1.111] | (RefSeq) uncharacterized protein LOC110107118 (A)	uncharacterized protein LOC110107118 [Dendrobium catenatum]	RecName: Full=Geranylgeranyl diphosphate reductase, chloroplastic; EC=1.3.1.83; AltName: Full=Geranylgeranyl reductase; Flags: Precursor;	SubName: Full=Geranylgeranyl diphosphate reductase, chloroplastic {ECO:0000313|EMBL:PKA61843.1}; EC=1.3.1.83 {ECO:0000313|EMBL:PKA61843.1};	--	GO:0009507,chloroplast; GO:0009941,chloroplast envelope; GO:0031969,chloroplast membrane; GO:0009534,chloroplast thylakoid; GO:0009535,chloroplast thylakoid membrane; GO:0016020,membrane; GO:0102067,geranylgeranyl diphosphate reductase activity; GO:0045550,geranylgeranyl reductase activity; GO:0015995,chlorophyll biosynthetic process; GO:0015979,photosynthesis; GO:0010189,vitamin E biosynthetic p…	FAD binding domain
Cluster-12991.135134	39.01	36.35	33.91	20.45	16.33	17.46	30.66	32.63	32.37	343.59	301.47	308.54	1.75	155.63	162.23	269.44	314.26	298.85	up	false	false	K10960 geranylgeranyl diphosphate/geranylgeranyl-bacteriochlorophyllide a reductase [EC:1.3.1.83 1.3.1.111] | (RefSeq) uncharacterized protein LOC110107118 (A)	uncharacterized protein LOC110107118 [Dendrobium catenatum]	RecName: Full=Geranylgeranyl diphosphate reductase, chloroplastic; EC=1.3.1.83; AltName: Full=Geranylgeranyl reductase; Flags: Precursor;	SubName: Full=Geranylgeranyl diphosphate reductase, chloroplastic {ECO:0000313|EMBL:PKU66471.1};	--	GO:0009507,chloroplast; GO:0009941,chloroplast envelope; GO:0031969,chloroplast membrane; GO:0009534,chloroplast thylakoid; GO:0009535,chloroplast thylakoid membrane; GO:0016020,membrane; GO:0102067,geranylgeranyl diphosphate reductase activity; GO:0045550,geranylgeranyl reductase activity; GO:0015995,chlorophyll biosynthetic process; GO:0015979,photosynthesis; GO:0010189,vitamin E biosynthetic p…	FAD binding domain
Cluster-12991.135936	0.61	0.72	0.73	2.74	2.66	1.28	1.49	1.5	1.04	28.95	30.73	34.49	1.75	130.66	63.51	68.37	73.02	49.45	down	false	false	K13427 nitric-oxide synthase, plant [EC:1.14.13.39] | (RefSeq) P-loop containing nucleoside triphosphate hydrolase (A)	GTP-binding protein BRASSINAZOLE INSENSITIVE PALE GREEN 2, chloroplastic [Phalaenopsis equestris]	RecName: Full=GTP-binding protein BRASSINAZOLE INSENSITIVE PALE GREEN 2, chloroplastic {ECO:0000303|PubMed:19919572}; Short=Protein BRZ-INSENSITIVE-PALE GREEN 2 {ECO:0000303|PubMed:19919572}; Flags: Precursor;	SubName: Full=Nitric oxide synthase {ECO:0000313|EMBL:PKA57269.1}; EC=1.14.13.39 {ECO:0000313|EMBL:PKA57269.1};	Predicted GTPases	GO:0009507,chloroplast; GO:0009570,chloroplast stroma; GO:0005739,mitochondrion; GO:0005525,GTP binding; GO:0003924,GTPase activity; GO:0019843,rRNA binding; GO:0009742,brassinosteroid mediated signaling pathway; GO:0009658,chloroplast organization; GO:1901259,chloroplast rRNA processing; GO:0032502,developmental process; GO:1904143,positive regulation of carotenoid biosynthetic process; GO:19023…	50S ribosome-binding GTPase
Cluster-12991.135965	2.22	3.03	2.2	5.02	9.57	8.48	3.68	4.5	4.72	56.09	69.6	55.85	1.75	252.29	224.49	90.44	117.84	120.15	down	false	false	K01823 isopentenyl-diphosphate Delta-isomerase [EC:5.3.3.2] | (RefSeq) isopentenyl-diphosphate Delta-isomerase I (A)	Isopentenyl-diphosphate Delta-isomerase I [Dendrobium catenatum]	RecName: Full=Isopentenyl-diphosphate Delta-isomerase I; EC=5.3.3.2; AltName: Full=Isopentenyl pyrophosphate isomerase I; Short=IPP isomerase I;	SubName: Full=Isopentenyl-diphosphate Delta-isomerase I {ECO:0000313|EMBL:PKU73440.1};	Isopentenyl pyrophosphate:dimethylallyl pyrophosphate isomerase	GO:0016787,hydrolase activity; GO:0004452,isopentenyl-diphosphate delta-isomerase activity; GO:0046872,metal ion binding; GO:0015995,chlorophyll biosynthetic process; GO:0050992,dimethylallyl diphosphate biosynthetic process; GO:0008299,isoprenoid biosynthetic process; GO:0015979,photosynthesis	NUDIX domain
Cluster-12991.137747	0	0	0.08	0	0.12	0.43	0.76	0.22	0.6	0	0	3.48	1.75	5.24	19.39	31.53	9.58	25.66	--	false	down	K05663 mitochondrial ABC transporter ATM | (RefSeq) ABC transporter B family member 25, mitochondrial (A)	ABC transporter B family member 25, mitochondrial isoform X1 [Dendrobium catenatum]	RecName: Full=ABC transporter B family member 25, mitochondrial; Short=ABC transporter ABCB.25; Short=AtABCB25; AltName: Full=ABC transporter of the mitochondrion 3; Short=AtATM3; Short=Iron-sulfur clusters transporter ATM3; AltName: Full=Protein STARIK 1; Flags: Precursor;	SubName: Full=ABC transporter B family member 25, mitochondrial {ECO:0000313|EMBL:PKA66975.1};	Mitochondrial Fe/S cluster exporter, ABC superfamily	GO:0009507,chloroplast; GO:0009941,chloroplast envelope; GO:0016021,integral component of membrane; GO:0005743,mitochondrial inner membrane; GO:0005739,mitochondrion; GO:0005524,ATP binding; GO:0042626,ATPase activity, coupled to transmembrane movement of substances; GO:0005215,transporter activity; GO:0006879,cellular iron ion homeostasis; GO:0009658,chloroplast organization; GO:0051276,chromoso…	ABC transporter transmembrane region
Cluster-12991.139214	0.43	0.9	1.26	6.33	3.19	3.91	0.55	0.79	0.2	73.19	137.25	212.2	1.75	556.33	694.44	89.81	135.12	33.44	down	down	false	--	uncharacterized protein LOC110098038 isoform X2 [Dendrobium catenatum]	RecName: Full=Stress enhanced protein 2, chloroplastic {ECO:0000305}; Flags: Precursor;	SubName: Full=Uncharacterized protein {ECO:0000313|EMBL:PKU76264.1};	--	GO:0009535,chloroplast thylakoid membrane; GO:0016021,integral component of membrane; GO:0009523,photosystem II; GO:0016168,chlorophyll binding; GO:0071486,cellular response to high light intensity; GO:0071492,cellular response to UV-A; GO:0009765,photosynthesis, light harvesting; GO:0009611,response to wounding	--
Cluster-12991.140024	0.51	0.95	0.72	0.66	0.62	0.42	2.59	1.44	1.49	7	12	10	1.75	9	6	35	21.01	21	--	up	false	K13071 pheophorbide a oxygenase [EC:1.14.15.17] | (RefSeq) pheophorbide a oxygenase, chloroplastic (A)	pheophorbide a oxygenase, chloroplastic [Phalaenopsis equestris]	RecName: Full=Pheophorbide a oxygenase, chloroplastic; Short=AtPaO; Short=Pheide a oxygenase; EC=1.14.15.17 {ECO:0000269|PubMed:14657372}; AltName: Full=Accelerated cell death 1; AltName: Full=Lethal leaf-spot 1 homolog; Short=Lls1; Flags: Precursor;	SubName: Full=Pheophorbide a oxygenase, chloroplastic {ECO:0000313|EMBL:PKU83404.1};	--	GO:0009507,chloroplast; GO:0009941,chloroplast envelope; GO:0009706,chloroplast inner membrane; GO:0009534,chloroplast thylakoid; GO:0009535,chloroplast thylakoid membrane; GO:0051537,2 iron, 2 sulfur cluster binding; GO:0010277,chlorophyllide a oxygenase [overall] activity; GO:0051536,iron-sulfur cluster binding; GO:0046872,metal ion binding; GO:0032441,pheophorbide a oxygenase activity; GO:0008…	Rieske [2Fe-2S] domain
Cluster-12991.140434	0	1.87	0	2.31	2.53	1.23	0.01	0	0	0	168.03	0	1.75	260.83	129.19	0.9	0	0	--	down	--	K14489 arabidopsis histidine kinase 2/3/4 (cytokinin receptor) [EC:2.7.13.3] | (RefSeq) probable histidine kinase 3 isoform X1 (A)	probable histidine kinase 3 isoform X1 [Dendrobium catenatum]	RecName: Full=Probable histidine kinase 3 {ECO:0000305}; Short=OsHK3 {ECO:0000305}; EC=2.7.13.3 {ECO:0000305};	SubName: Full=Histidine kinase 3 {ECO:0000313|EMBL:PKU81450.1};	Sensory transduction histidine kinase	GO:0016021,integral component of membrane; GO:0005622,intracellular; GO:0005886,plasma membrane; GO:0000155,phosphorelay sensor kinase activity; GO:0043424,protein histidine kinase binding; GO:0071215,cellular response to abscisic acid stimulus; GO:0070417,cellular response to cold; GO:0016036,cellular response to phosphate starvation; GO:0071329,cellular response to sucrose stimulus; GO:0009736,…	CHASE domain
Cluster-12991.141822	0.13	0.06	0.05	0.26	0.12	0.58	0.54	0.34	0.39	8.61	3.47	3.42	1.75	8.18	39.88	33.98	23.07	25.79	--	false	down	K00962 polyribonucleotide nucleotidyltransferase [EC:2.7.7.8] | (RefSeq) probable polyribonucleotide nucleotidyltransferase 1, chloroplastic isoform X1 (A)	probable polyribonucleotide nucleotidyltransferase 1, chloroplastic isoform X4 [Dendrobium catenatum]	RecName: Full=Probable polyribonucleotide nucleotidyltransferase 1, chloroplastic; EC=2.7.7.8; AltName: Full=Polynucleotide phosphorylase 1; Short=PNPase 1; Flags: Precursor;	SubName: Full=Putative polyribonucleotide nucleotidyltransferase 1, chloroplastic {ECO:0000313|EMBL:PKU63499.1};	Predicted RNA-binding polyribonucleotide nucleotidyltransferase	GO:0009570,chloroplast stroma; GO:0000175,3'-5'-exoribonuclease activity; GO:0004654,polyribonucleotide nucleotidyltransferase activity; GO:0003723,RNA binding; GO:0016120,carotene biosynthetic process; GO:0016036,cellular response to phosphate starvation; GO:0015995,chlorophyll biosynthetic process; GO:0031425,chloroplast RNA processing; GO:0006402,mRNA catabolic process; GO:0006397,mRNA process…	S1 RNA binding domain
Cluster-12991.142378	0.65	0.46	0.31	0.92	0.88	1.46	0.21	0.44	0	62.88	40.2	30.09	1.75	87.74	147.75	19.09	42.95	0	down	false	false	K00962 polyribonucleotide nucleotidyltransferase [EC:2.7.7.8] | (RefSeq) probable polyribonucleotide nucleotidyltransferase 1, chloroplastic isoform X1 (A)	probable polyribonucleotide nucleotidyltransferase 1, chloroplastic isoform X1 [Phalaenopsis equestris]	RecName: Full=Probable polyribonucleotide nucleotidyltransferase 1, chloroplastic; EC=2.7.7.8; AltName: Full=Polynucleotide phosphorylase 1; Short=PNPase 1; Flags: Precursor;	SubName: Full=Putative polyribonucleotide nucleotidyltransferase 1, chloroplastic {ECO:0000313|EMBL:PKU63499.1};	Predicted RNA-binding polyribonucleotide nucleotidyltransferase	GO:0009570,chloroplast stroma; GO:0000175,3'-5'-exoribonuclease activity; GO:0004654,polyribonucleotide nucleotidyltransferase activity; GO:0003723,RNA binding; GO:0016120,carotene biosynthetic process; GO:0016036,cellular response to phosphate starvation; GO:0015995,chlorophyll biosynthetic process; GO:0031425,chloroplast RNA processing; GO:0006402,mRNA catabolic process; GO:0006397,mRNA process…	3' exoribonuclease family, domain 1
Cluster-12991.145837	15.34	28.89	6.87	4.1	7.48	9.62	15.42	16.93	12.79	401.69	688	180.74	1.75	204.33	264.07	392.32	459.52	336.99	up	up	false	K05666 ATP-binding cassette, subfamily C (CFTR/MRP), member 2 | (RefSeq) ABC transporter C family member 3-like (A)	ABC transporter C family member 3-like [Dendrobium catenatum]	RecName: Full=ABC transporter C family member 3; Short=ABC transporter ABCC.3; Short=AtABCC3; EC=3.6.3.44; AltName: Full=ATP-energized glutathione S-conjugate pump 3; AltName: Full=Glutathione S-conjugate-transporting ATPase 3; AltName: Full=Multidrug resistance-associated protein 3;	SubName: Full=ABC transporter C family member 3 {ECO:0000313|EMBL:PKU74244.1};	Multidrug resistance-associated protein/mitoxantrone resistance protein, ABC superfamily	GO:0048046,apoplast; GO:0016021,integral component of membrane; GO:0000325,plant-type vacuole; GO:0009506,plasmodesma; GO:0005774,vacuolar membrane; GO:0005773,vacuole; GO:0005524,ATP binding; GO:0042626,ATPase activity, coupled to transmembrane movement of substances; GO:0010290,chlorophyll catabolite transmembrane transporter activity; GO:0015431,glutathione S-conjugate-exporting ATPase activit…	ABC transporter transmembrane region
Cluster-12991.146745	0	0.06	0.13	0.46	0.23	0.28	0.08	0.08	0.01	0	9.31	22.64	1.75	41.72	52.12	13.03	14.84	2.51	--	down	--	--	uncharacterized protein LOC110098038 isoform X2 [Dendrobium catenatum]	RecName: Full=Stress enhanced protein 2, chloroplastic {ECO:0000305}; Flags: Precursor;	SubName: Full=Uncharacterized protein {ECO:0000313|EMBL:PKU76264.1};	--	GO:0009535,chloroplast thylakoid membrane; GO:0016021,integral component of membrane; GO:0009523,photosystem II; GO:0016168,chlorophyll binding; GO:0071486,cellular response to high light intensity; GO:0071492,cellular response to UV-A; GO:0009765,photosynthesis, light harvesting; GO:0009611,response to wounding	--
Cluster-12991.148135	2.14	1.49	2.39	4.48	5.54	4.57	2.12	0.77	0.82	46.86	29.82	52.65	1.75	127.05	104.86	45.22	17.55	18.1	down	down	false	K08099 chlorophyllase [EC:3.1.1.14] | (RefSeq) chlorophyllase-2, chloroplastic-like (A)	chlorophyllase-2, chloroplastic-like [Dendrobium catenatum]	RecName: Full=Chlorophyllase-2, chloroplastic; Short=AtCLH2; EC=3.1.1.14; AltName: Full=Chlorophyll-chlorophyllido hydrolase 2; Short=Chlase 2; Flags: Precursor;	SubName: Full=Chlorophyllase-2, chloroplastic {ECO:0000313|EMBL:PKU83808.1};	--	GO:0009507,chloroplast; GO:0031969,chloroplast membrane; GO:0047746,chlorophyllase activity; GO:0102293,pheophytinase b activity; GO:0015996,chlorophyll catabolic process	Chlorophyllase
Cluster-12991.148308	5.94	10.22	9.57	2.78	2.91	2.58	4.42	5.01	4.26	64.28	103.13	106.13	1.75	33.74	29.35	47.39	58.47	47.79	up	false	up	K04035 magnesium-protoporphyrin IX monomethyl ester (oxidative) cyclase [EC:1.14.13.81] | (RefSeq) magnesium-protoporphyrin IX monomethyl ester [oxidative] cyclase, chloroplastic (A)	magnesium-protoporphyrin, partial [Wisteria sinensis]	RecName: Full=Magnesium-protoporphyrin IX monomethyl ester [oxidative] cyclase, chloroplastic; Short=Mg-protoporphyrin IX monomethyl ester oxidative cyclase; EC=1.14.13.81; Flags: Precursor;	SubName: Full=Magnesium-protoporphyrin {ECO:0000313|EMBL:CBJ93441.1}; Flags: Fragment;	--	GO:0009507,chloroplast; GO:0048529,magnesium-protoporphyrin IX monomethyl ester (oxidative) cyclase activity; GO:0046872,metal ion binding; GO:0015995,chlorophyll biosynthetic process; GO:0015979,photosynthesis	--
Cluster-12991.149257	0.79	1.56	0.85	1.76	3.52	2.8	1.75	1.22	0.98	11	20	12	1.75	52	41	24	18	14	down	down	false	K04460 serine/threonine-protein phosphatase 5 [EC:3.1.3.16] | (RefSeq) serine/threonine-protein phosphatase 5 (A)	Serine/threonine-protein phosphatase 5 [Zea mays]	RecName: Full=Serine/threonine-protein phosphatase 5; EC=3.1.3.16;	SubName: Full=Serine/threonine-protein phosphatase 5 {ECO:0000313|EMBL:AQK84699.1};	Serine-threonine phosphatase 2A, catalytic subunit	GO:0005737,cytoplasm; GO:0005829,cytosol; GO:0030176,integral component of endoplasmic reticulum membrane; GO:0005635,nuclear envelope; GO:0031965,nuclear membrane; GO:0016607,nuclear speck; GO:0005634,nucleus; GO:0009506,plasmodesma; GO:0046872,metal ion binding; GO:0004721,phosphoprotein phosphatase activity; GO:0004722,protein serine/threonine phosphatase activity; GO:0046906,tetrapyrrole bind…	--
Cluster-12991.150734	2.22	2.33	3.02	1.47	1.77	2.3	3.41	2.94	5.61	50.27	48.17	68.92	1.75	41.88	54.74	75.33	69.4	128.48	--	up	false	K02703 photosystem II P680 reaction center D1 protein [EC:1.10.3.9] | (RefSeq) uncharacterized protein LOC111391524 (A)	hypothetical chloroplast RF1 (chloroplast) [Cymbidium ensifolium]	RecName: Full=Photosystem II protein D1 {ECO:0000255|HAMAP-Rule:MF_01379}; Short=PSII D1 protein {ECO:0000255|HAMAP-Rule:MF_01379}; EC=1.10.3.9 {ECO:0000255|HAMAP-Rule:MF_01379}; AltName: Full=Photosystem II Q(B) protein {ECO:0000255|HAMAP-Rule:MF_01379}; Flags: Precursor;	RecName: Full=Protein TIC 214 {ECO:0000256|RuleBase:RU364085, ECO:0000256|SAAS:SAAS00758602}; AltName: Full=Translocon at the inner envelope membrane of chloroplasts 214 {ECO:0000256|RuleBase:RU364085};	--	GO:0009535,chloroplast thylakoid membrane; GO:0016021,integral component of membrane; GO:0009523,photosystem II; GO:0016168,chlorophyll binding; GO:0045156,electron transporter, transferring electrons within the cyclic electron transport pathway of photosynthesis activity; GO:0046872,metal ion binding; GO:0009772,photosynthetic electron transport in photosystem II; GO:0018298,protein-chromophore …	Ycf1
Cluster-12991.152218	0	7.26	3.97	7.54	6.57	7.85	5.24	2.61	1.88	0	55.31	33.15	1.75	57.51	66.68	42.24	23.1	16	--	down	false	K03521 electron transfer flavoprotein beta subunit | (RefSeq) electron transfer flavoprotein subunit beta, mitochondrial (A)	electron transfer flavoprotein subunit beta, mitochondrial [Phalaenopsis equestris]	RecName: Full=Electron transfer flavoprotein subunit beta, mitochondrial; Short=Beta-ETF; Flags: Precursor;	SubName: Full=Electron transfer flavoprotein subunit beta, mitochondrial {ECO:0000313|EMBL:PKU71720.1};	Electron transfer flavoprotein, beta subunit	GO:0005829,cytosol; GO:0005759,mitochondrial matrix; GO:0005739,mitochondrion; GO:0009055,electron transfer activity; GO:0015996,chlorophyll catabolic process; GO:0006552,leucine catabolic process; GO:0055114,oxidation-reduction process	Electron transfer flavoprotein domain
Cluster-12991.155111	0.28	0	0	1.53	1.18	2.35	0	0	0	14.66	0	0	1.75	64.54	130.78	0	0	0	down	down	--	K01823 isopentenyl-diphosphate Delta-isomerase [EC:5.3.3.2] | (RefSeq) isopentenyl-diphosphate Delta-isomerase I (A)	Isopentenyl-diphosphate Delta-isomerase I [Dendrobium catenatum]	RecName: Full=Isopentenyl-diphosphate Delta-isomerase I; EC=5.3.3.2; AltName: Full=Isopentenyl pyrophosphate isomerase I; Short=IPP isomerase I;	SubName: Full=Isopentenyl-diphosphate Delta-isomerase I {ECO:0000313|EMBL:PKU66784.1};	Isopentenyl pyrophosphate:dimethylallyl pyrophosphate isomerase	GO:0016787,hydrolase activity; GO:0004452,isopentenyl-diphosphate delta-isomerase activity; GO:0046872,metal ion binding; GO:0015995,chlorophyll biosynthetic process; GO:0050992,dimethylallyl diphosphate biosynthetic process; GO:0008299,isoprenoid biosynthetic process; GO:0015979,photosynthesis	--
Cluster-12991.155383	2.94	1.8	2.48	0.46	1.24	0.47	3.87	3.03	4.17	435.87	239.57	365.6	1.75	189.1	73.44	551.42	455.15	612.64	up	up	false	--	uncharacterized protein LOC110098757 [Dendrobium catenatum]	RecName: Full=COP1-interacting protein 7 {ECO:0000303|PubMed:9668129};	SubName: Full=Uncharacterized protein {ECO:0000313|EMBL:PKU76095.1};	--	GO:0005634,nucleus; GO:0005886,plasma membrane; GO:0009718,anthocyanin-containing compound biosynthetic process; GO:0015995,chlorophyll biosynthetic process; GO:0045893,positive regulation of transcription, DNA-templated; GO:0009416,response to light stimulus; GO:0006351,transcription, DNA-templated	--
Cluster-12991.156020	0.61	1.2	1.25	0	0	0.38	3.34	2.34	2.4	15.94	28.75	32.85	1.75	0	10.58	85.1	63.71	63.45	--	up	down	K13071 pheophorbide a oxygenase [EC:1.14.15.17] | (RefSeq) pheophorbide a oxygenase, chloroplastic (A)	pheophorbide a oxygenase, chloroplastic [Dendrobium catenatum]	RecName: Full=Pheophorbide a oxygenase, chloroplastic; Short=AtPaO; Short=Pheide a oxygenase; EC=1.14.15.17 {ECO:0000269|PubMed:14657372}; AltName: Full=Accelerated cell death 1; AltName: Full=Lethal leaf-spot 1 homolog; Short=Lls1; Flags: Precursor;	SubName: Full=Pheophorbide a oxygenase, chloroplastic {ECO:0000313|EMBL:PKU83404.1};	--	GO:0009507,chloroplast; GO:0009941,chloroplast envelope; GO:0009706,chloroplast inner membrane; GO:0009534,chloroplast thylakoid; GO:0009535,chloroplast thylakoid membrane; GO:0051537,2 iron, 2 sulfur cluster binding; GO:0010277,chlorophyllide a oxygenase [overall] activity; GO:0051536,iron-sulfur cluster binding; GO:0046872,metal ion binding; GO:0032441,pheophorbide a oxygenase activity; GO:0008…	Pheophorbide a oxygenase
Cluster-12991.15627	0	0	0	3.58	1.79	6.32	0	0	0.09	0	0	0	1.75	40.67	144.04	0	0	2	down	down	--	K03797 carboxyl-terminal processing protease [EC:3.4.21.102] | (RefSeq) carboxyl-terminal-processing peptidase 2, chloroplastic-like isoform X1 (A)	photosystem II biogenesis protein Psp29 [Coccomyxa subellipsoidea C-169]	RecName: Full=Protein THYLAKOID FORMATION 1, chloroplastic; Flags: Precursor;	SubName: Full=Photosystem II biogenesis protein Psp29 {ECO:0000313|EMBL:EIE23593.1};	--	GO:0009507,chloroplast; GO:0009941,chloroplast envelope; GO:0009707,chloroplast outer membrane; GO:0009570,chloroplast stroma; GO:0009534,chloroplast thylakoid; GO:0009535,chloroplast thylakoid membrane; GO:0016021,integral component of membrane; GO:0009528,plastid inner membrane; GO:0009527,plastid outer membrane; GO:0009532,plastid stroma; GO:0010319,stromule; GO:0015996,chlorophyll catabolic p…	Thylakoid formation protein
Cluster-12991.156691	1.17	1.42	1.35	0.83	0.48	0.23	1.51	0.97	1.61	60.9	66.58	70.25	1.75	25.9	12.6	75.66	51.64	83.5	up	up	false	K08332 vacuolar protein 8 | (RefSeq) U-box domain-containing protein 44-like (A)	U-box domain-containing protein 44-like [Dendrobium catenatum]	RecName: Full=U-box domain-containing protein 44; EC=2.3.2.27; AltName: Full=Plant U-box protein 44; AltName: Full=Protein SENESCENCE-ASSOCIATED E3 UBIQUITIN LIGASE 1; AltName: Full=RING-type E3 ubiquitin transferase PUB44 {ECO:0000305};	SubName: Full=U-box domain-containing protein 13 {ECO:0000313|EMBL:PKU68123.1};	FOG: Armadillo/beta-catenin-like repeats	GO:0005737,cytoplasm; GO:0005634,nucleus; GO:0005886,plasma membrane; GO:0070696,transmembrane receptor protein serine/threonine kinase binding; GO:0004842,ubiquitin-protein transferase activity; GO:0010150,leaf senescence; GO:0090359,negative regulation of abscisic acid biosynthetic process; GO:0010115,regulation of abscisic acid biosynthetic process; GO:0010380,regulation of chlorophyll biosynt…	U-box domain
Cluster-12991.157630	0.15	0.08	0.28	0.53	0.58	0.69	0.7	0.48	0.3	6.21	3.26	11.87	1.75	25.56	30.65	28.83	21.16	12.85	down	false	false	K14491 two-component response regulator ARR-B family | (RefSeq) two-component response regulator ORR24 (A)	hypothetical protein CISIN_1g013528mg [Citrus sinensis]	RecName: Full=Transcription activator GLK2; AltName: Full=GBF'S PRO-RICH REGION-INTERACTING factor 2; AltName: Full=Golden2-like protein 2; Short=AtGLK2;	SubName: Full=Uncharacterized protein {ECO:0000313|EMBL:KDO49590.1};	--	GO:0005634,nucleus; GO:0003677,DNA binding; GO:0003700,DNA-binding transcription factor activity; GO:0009658,chloroplast organization; GO:0009910,negative regulation of flower development; GO:1900056,negative regulation of leaf senescence; GO:0045893,positive regulation of transcription, DNA-templated; GO:0010380,regulation of chlorophyll biosynthetic process; GO:0006351,transcription, DNA-templa…	Myb-like DNA-binding domain
Cluster-12991.164273	0	0	0	1.02	0.33	1.27	0	0	0	0	0	0	1.75	11.68	44.92	0	0	0	down	down	--	--	hypothetical protein COCSUDRAFT_40961 [Coccomyxa subellipsoidea C-169]	RecName: Full=Protein RETICULATA-RELATED 5, chloroplastic {ECO:0000303|PubMed:23596191}; Flags: Precursor;	SubName: Full=Uncharacterized protein {ECO:0000313|EMBL:JAC79638.1};	--	GO:0009507,chloroplast; GO:0031969,chloroplast membrane; GO:0016021,integral component of membrane; GO:0015995,chlorophyll biosynthetic process; GO:0007275,multicellular organism development; GO:0009741,response to brassinosteroid	Protein RETICULATA-related
Cluster-12991.165439	2.28	1.49	2.31	11.94	10.26	9.44	0.16	1.06	0.26	68.14	40.45	69.08	1.75	319.12	295.46	4.67	32.6	7.83	down	down	up	K02703 photosystem II P680 reaction center D1 protein [EC:1.10.3.9] | (RefSeq) psbA, PHEQC_p001; photosystem II protein D1 (A)	photosystemIIQ(b)proteinD1 (chloroplast) [Dendrobium moniliforme]	RecName: Full=Photosystem II protein D1 {ECO:0000255|HAMAP-Rule:MF_01379}; Short=PSII D1 protein {ECO:0000255|HAMAP-Rule:MF_01379}; EC=1.10.3.9 {ECO:0000255|HAMAP-Rule:MF_01379}; AltName: Full=Photosystem II Q(B) protein {ECO:0000255|HAMAP-Rule:MF_01379}; Flags: Precursor;	RecName: Full=Photosystem II {ECO:0000256|HAMAP-Rule:MF_01379}; Short=PSII D1 protein {ECO:0000256|HAMAP-Rule:MF_01379}; EC=1.10.3.9 {ECO:0000256|HAMAP-Rule:MF_01379}; AltName: Full=Photosystem II Q(B) protein {ECO:0000256|HAMAP-Rule:MF_01379};	--	GO:0009535,chloroplast thylakoid membrane; GO:0016021,integral component of membrane; GO:0009523,photosystem II; GO:0016168,chlorophyll binding; GO:0045156,electron transporter, transferring electrons within the cyclic electron transport pathway of photosynthesis activity; GO:0046872,metal ion binding; GO:0009772,photosynthetic electron transport in photosystem II; GO:0018298,protein-chromophore …	Photosynthetic reaction centre protein
Cluster-12991.165974	0.2	0.58	0.19	0.78	1.59	1.74	0.97	1	0.89	5.6	15.12	5.56	1.75	47.47	52.05	26.91	29.47	25.52	down	false	false	K13071 pheophorbide a oxygenase [EC:1.14.15.17] | (RefSeq) pheophorbide a oxygenase, chloroplastic (A)	pheophorbide a oxygenase, chloroplastic [Phalaenopsis equestris]	RecName: Full=Pheophorbide a oxygenase, chloroplastic; Short=AtPaO; Short=Pheide a oxygenase; EC=1.14.15.17 {ECO:0000269|PubMed:14657372}; AltName: Full=Accelerated cell death 1; AltName: Full=Lethal leaf-spot 1 homolog; Short=Lls1; Flags: Precursor;	SubName: Full=Pheophorbide a oxygenase, chloroplastic {ECO:0000313|EMBL:PKU83404.1};	--	GO:0009507,chloroplast; GO:0009941,chloroplast envelope; GO:0009706,chloroplast inner membrane; GO:0009534,chloroplast thylakoid; GO:0009535,chloroplast thylakoid membrane; GO:0051537,2 iron, 2 sulfur cluster binding; GO:0010277,chlorophyllide a oxygenase [overall] activity; GO:0051536,iron-sulfur cluster binding; GO:0046872,metal ion binding; GO:0032441,pheophorbide a oxygenase activity; GO:0008…	Rieske [2Fe-2S] domain
Cluster-12991.166315	0	0	0	22.01	15.41	42.41	0	0	0	0	0	0	1.75	170.44	460.36	0	0	0	down	down	--	K17290 oxidoreductase [EC:1.1.1.-] | (RefSeq) Oxidoreductase HTATIP2 (A)	hypothetical protein COCSUDRAFT_61600 [Coccomyxa subellipsoidea C-169]	RecName: Full=Early light-induced protein 2, chloroplastic {ECO:0000305}; Flags: Precursor;	SubName: Full=Uncharacterized protein {ECO:0000313|EMBL:EIE25381.1};	--	GO:0009535,chloroplast thylakoid membrane; GO:0016021,integral component of membrane; GO:0009522,photosystem I; GO:0009523,photosystem II; GO:0071483,cellular response to blue light; GO:0071490,cellular response to far red light; GO:0034605,cellular response to heat; GO:0071486,cellular response to high light intensity; GO:0071491,cellular response to red light; GO:0071492,cellular response to UV…	Chlorophyll A-B binding protein
Cluster-12991.167069	0	0	0	1.35	0.26	1.74	0	0	0	0	0	0	1.75	9.32	62.08	0	0	0	down	down	--	--	hypothetical protein COCSUDRAFT_40961 [Coccomyxa subellipsoidea C-169]	RecName: Full=Protein RETICULATA-RELATED 5, chloroplastic {ECO:0000303|PubMed:23596191}; Flags: Precursor;	SubName: Full=Uncharacterized protein {ECO:0000313|EMBL:JAC79638.1};	--	GO:0009507,chloroplast; GO:0031969,chloroplast membrane; GO:0016021,integral component of membrane; GO:0015995,chlorophyll biosynthetic process; GO:0007275,multicellular organism development; GO:0009741,response to brassinosteroid	Protein RETICULATA-related
Cluster-12991.17978	0	0	0	1.16	0.61	1.16	0	0	0	0	0	0	1.75	13.82	26.28	0	0	0	down	down	--	K03797 carboxyl-terminal processing protease [EC:3.4.21.102] | (RefSeq) carboxyl-terminal-processing peptidase 2, chloroplastic-like isoform X1 (A)	photosystem II biogenesis protein Psp29 [Coccomyxa subellipsoidea C-169]	RecName: Full=Protein THYLAKOID FORMATION 1, chloroplastic; Flags: Precursor;	SubName: Full=Photosystem II biogenesis protein Psp29 {ECO:0000313|EMBL:EIE23593.1};	--	GO:0009507,chloroplast; GO:0009941,chloroplast envelope; GO:0009707,chloroplast outer membrane; GO:0009570,chloroplast stroma; GO:0009534,chloroplast thylakoid; GO:0009535,chloroplast thylakoid membrane; GO:0016021,integral component of membrane; GO:0009528,plastid inner membrane; GO:0009527,plastid outer membrane; GO:0009532,plastid stroma; GO:0010319,stromule; GO:0015996,chlorophyll catabolic p…	Thylakoid formation protein
Cluster-12991.185155	0	0	0	12.6	7.87	21.39	0.21	0	0	0	0	0	1.75	41.27	105.11	1	0	0	down	down	--	--	hypothetical protein COCSUDRAFT_61600 [Coccomyxa subellipsoidea C-169]	RecName: Full=Early light-induced protein 2, chloroplastic {ECO:0000305}; Flags: Precursor;	SubName: Full=Uncharacterized protein {ECO:0000313|EMBL:EIE25381.1};	--	GO:0009535,chloroplast thylakoid membrane; GO:0016021,integral component of membrane; GO:0009522,photosystem I; GO:0009523,photosystem II; GO:0071483,cellular response to blue light; GO:0071490,cellular response to far red light; GO:0034605,cellular response to heat; GO:0071486,cellular response to high light intensity; GO:0071491,cellular response to red light; GO:0071492,cellular response to UV…	Chlorophyll A-B binding protein
Cluster-12991.185791	0	0	0	1.33	0.55	1.8	0	0	0	0	0	0	1.75	14	46	0	0	0	down	down	--	K13071 pheophorbide a oxygenase [EC:1.14.15.17] | (RefSeq) pheophorbide a oxygenase, chloroplastic-like (A)	hypothetical protein COCSUDRAFT_39968 [Coccomyxa subellipsoidea C-169]	RecName: Full=Pheophorbide a oxygenase, chloroplastic; Short=AtPaO; Short=Pheide a oxygenase; EC=1.14.15.17 {ECO:0000269|PubMed:14657372}; AltName: Full=Accelerated cell death 1; AltName: Full=Lethal leaf-spot 1 homolog; Short=Lls1; Flags: Precursor;	SubName: Full=Uncharacterized protein {ECO:0000313|EMBL:EIE25673.1};	--	GO:0009507,chloroplast; GO:0009941,chloroplast envelope; GO:0009706,chloroplast inner membrane; GO:0009534,chloroplast thylakoid; GO:0009535,chloroplast thylakoid membrane; GO:0051537,2 iron, 2 sulfur cluster binding; GO:0010277,chlorophyllide a oxygenase [overall] activity; GO:0051536,iron-sulfur cluster binding; GO:0046872,metal ion binding; GO:0032441,pheophorbide a oxygenase activity; GO:0008…	Rieske [2Fe-2S] domain
Cluster-12991.189826	0	0	0	51.3	30.48	65.7	0.21	0	0.2	0	0	0	1.75	159.81	322.89	1	0	1	down	down	--	--	hypothetical protein COCSUDRAFT_61600 [Coccomyxa subellipsoidea C-169]	RecName: Full=Early light-induced protein 2, chloroplastic {ECO:0000305}; Flags: Precursor;	SubName: Full=Uncharacterized protein {ECO:0000313|EMBL:EIE25381.1};	--	GO:0009535,chloroplast thylakoid membrane; GO:0016021,integral component of membrane; GO:0009522,photosystem I; GO:0009523,photosystem II; GO:0071483,cellular response to blue light; GO:0071490,cellular response to far red light; GO:0034605,cellular response to heat; GO:0071486,cellular response to high light intensity; GO:0071491,cellular response to red light; GO:0071492,cellular response to UV…	Chlorophyll A-B binding protein
Cluster-12991.204326	0	0	0	4.36	1.1	5.22	0.14	0	0	0	0	0	1.75	17	80	2	0	0	down	down	--	K17290 oxidoreductase [EC:1.1.1.-] | (RefSeq) Oxidoreductase HTATIP2 (A)	hypothetical protein COCSUDRAFT_61600 [Coccomyxa subellipsoidea C-169]	RecName: Full=Early light-induced protein 2, chloroplastic {ECO:0000305}; Flags: Precursor;	SubName: Full=Uncharacterized protein {ECO:0000313|EMBL:EIE25381.1};	--	GO:0009535,chloroplast thylakoid membrane; GO:0016021,integral component of membrane; GO:0009522,photosystem I; GO:0009523,photosystem II; GO:0071483,cellular response to blue light; GO:0071490,cellular response to far red light; GO:0034605,cellular response to heat; GO:0071486,cellular response to high light intensity; GO:0071491,cellular response to red light; GO:0071492,cellular response to UV…	Chlorophyll A-B binding protein
Cluster-12991.211085	0	0	0	5.51	1.99	4.27	0	0	0	0	0	0	1.75	26	55.17	0	0	0	down	down	--	--	hypothetical protein COCSUDRAFT_61600 [Coccomyxa subellipsoidea C-169]	RecName: Full=Early light-induced protein 2, chloroplastic {ECO:0000305}; Flags: Precursor;	SubName: Full=Uncharacterized protein {ECO:0000313|EMBL:EIE25381.1};	--	GO:0009535,chloroplast thylakoid membrane; GO:0016021,integral component of membrane; GO:0009522,photosystem I; GO:0009523,photosystem II; GO:0071483,cellular response to blue light; GO:0071490,cellular response to far red light; GO:0034605,cellular response to heat; GO:0071486,cellular response to high light intensity; GO:0071491,cellular response to red light; GO:0071492,cellular response to UV…	Chlorophyll A-B binding protein
Cluster-12991.215255	0	0	0	1.03	0.18	1.19	0	0	0	0	0	0	1.75	3.83	24.79	0	0	0	down	down	--	K03797 carboxyl-terminal processing protease [EC:3.4.21.102] | (RefSeq) carboxyl-terminal-processing peptidase 2, chloroplastic-like isoform X1 (A)	photosystem II biogenesis protein Psp29 [Coccomyxa subellipsoidea C-169]	RecName: Full=Protein THYLAKOID FORMATION1, chloroplastic; Flags: Precursor;	SubName: Full=Photosystem II biogenesis protein Psp29 {ECO:0000313|EMBL:EIE23593.1};	--	GO:0009707,chloroplast outer membrane; GO:0009570,chloroplast stroma; GO:0009535,chloroplast thylakoid membrane; GO:0016021,integral component of membrane; GO:0009528,plastid inner membrane; GO:0010319,stromule; GO:0015996,chlorophyll catabolic process; GO:0010207,photosystem II assembly; GO:1902458,positive regulation of stomatal opening; GO:0045037,protein import into chloroplast stroma; GO:004…	Thylakoid formation protein
Cluster-12991.216243	0	0	0	2.29	6.69	2.75	0	0	0	0	0	0	1.75	84	34	0	0	0	down	down	--	--	hypothetical protein COCSUDRAFT_61600 [Coccomyxa subellipsoidea C-169]	RecName: Full=Early light-induced protein 2, chloroplastic {ECO:0000305}; Flags: Precursor;	SubName: Full=Uncharacterized protein {ECO:0000313|EMBL:EIE25381.1};	--	GO:0009535,chloroplast thylakoid membrane; GO:0016021,integral component of membrane; GO:0009522,photosystem I; GO:0009523,photosystem II; GO:0071483,cellular response to blue light; GO:0071490,cellular response to far red light; GO:0034605,cellular response to heat; GO:0071486,cellular response to high light intensity; GO:0071491,cellular response to red light; GO:0071492,cellular response to UV…	Chlorophyll A-B binding protein
Cluster-12991.217442	0	0	0	1.14	0.46	1.64	0.03	0	0	0	0	0	1.75	14.38	52.14	1	0	0	down	down	--	K01845 glutamate-1-semialdehyde 2,1-aminomutase [EC:5.4.3.8] | (RefSeq) glutamate-1-semialdehyde 2,1-aminomutase (A)	glutamate-1-semialdehyde 2,1-aminomutase [Chlorella variabilis]	RecName: Full=Glutamate-1-semialdehyde 2,1-aminomutase, chloroplastic; Short=GSA; EC=5.4.3.8; AltName: Full=Glutamate-1-semialdehyde aminotransferase; Short=GSA-AT; Flags: Precursor;	SubName: Full=Glutamate-1-semialdehyde 2,1-aminomutase {ECO:0000313|EMBL:EFN51817.1};	Acetylornithine aminotransferase	GO:0009507,chloroplast; GO:0042286,glutamate-1-semialdehyde 2,1-aminomutase activity; GO:0030170,pyridoxal phosphate binding; GO:0008483,transaminase activity; GO:0015995,chlorophyll biosynthetic process; GO:0006782,protoporphyrinogen IX biosynthetic process	Aminotransferase class-III
Cluster-12991.220832	0	0	0	1.14	0.3	0.92	0.12	0	0	0	0	0	1.75	8	25	3	0	0	down	down	--	K22369 epoxide hydrolase 4 [EC:3.3.-.-] | (RefSeq) alpha/beta-hydrolase (A)	hypothetical protein PHYPA_011094 [Physcomitrella patens]	RecName: Full=Pheophytinase, chloroplastic; EC=3.1.1.-; AltName: Full=Pheophytin pheophorbide hydrolase; AltName: Full=Protein CO-REGULATED WITH NYE1; Flags: Precursor;	SubName: Full=Predicted protein {ECO:0000313|EMBL:EDQ76081.1};	Predicted hydrolase/acyltransferase (alpha/beta hydrolase superfamily)	GO:0009507,chloroplast; GO:0009570,chloroplast stroma; GO:0009535,chloroplast thylakoid membrane; GO:0080124,pheophytinase activity; GO:0015996,chlorophyll catabolic process	Alpha/beta hydrolase family
Cluster-12991.26859	0	0	0	43.53	31.29	70.66	0	0.16	0.17	0	0	0	1.75	194.05	416.4	0	1	1	down	down	--	--	hypothetical protein COCSUDRAFT_61600 [Coccomyxa subellipsoidea C-169]	RecName: Full=Early light-induced protein 2, chloroplastic {ECO:0000305}; Flags: Precursor;	SubName: Full=Uncharacterized protein {ECO:0000313|EMBL:EIE25381.1};	--	GO:0009535,chloroplast thylakoid membrane; GO:0016021,integral component of membrane; GO:0009522,photosystem I; GO:0009523,photosystem II; GO:0071483,cellular response to blue light; GO:0071490,cellular response to far red light; GO:0034605,cellular response to heat; GO:0071486,cellular response to high light intensity; GO:0071491,cellular response to red light; GO:0071492,cellular response to UV…	Chlorophyll A-B binding protein
Cluster-12991.29798	0	0	0	1.35	0.21	1.25	0	0	0	0	0	0	1.75	4	24	0	0	0	down	down	--	K01845 glutamate-1-semialdehyde 2,1-aminomutase [EC:5.4.3.8] | (RefSeq) glutamate-1-semialdehyde 2,1-aminomutase (A)	glutamate-1-semialdehyde aminotransferase [Klebsormidium nitens]	RecName: Full=Glutamate-1-semialdehyde 2,1-aminomutase, chloroplastic; Short=GSA; EC=5.4.3.8; AltName: Full=Glutamate-1-semialdehyde aminotransferase; Short=GSA-AT; Flags: Precursor;	SubName: Full=Glutamate-1-semialdehyde 2,1-aminomutase {ECO:0000313|EMBL:JAC77057.1}; Flags: Fragment;	Acetylornithine aminotransferase	GO:0009507,chloroplast; GO:0042286,glutamate-1-semialdehyde 2,1-aminomutase activity; GO:0030170,pyridoxal phosphate binding; GO:0008483,transaminase activity; GO:0015995,chlorophyll biosynthetic process; GO:0006782,protoporphyrinogen IX biosynthetic process	Aminotransferase class-III
Cluster-12991.3647	0	0	0	2.27	1.3	4.9	0	0	0	0	0	0	1.75	12	44	0	0	0	down	down	--	--	hypothetical protein TSOC_008160 [Tetrabaena socialis]	RecName: Full=Light-harvesting complex-like protein OHP1, chloroplastic {ECO:0000305}; AltName: Full=High-light-induced protein {ECO:0000303|PubMed:10794534}; Short=AtHLIP {ECO:0000303|PubMed:10794534}; AltName: Full=One helix protein {ECO:0000303|PubMed:10794534}; AltName: Full=One helix protein 1 {ECO:0000305}; AltName: Full=Protein PIGMENT DEFECTIVE 335 {ECO:0000305}; Flags: Precursor;	SubName: Full=Uncharacterized protein {ECO:0000313|EMBL:JAT74821.1};	--	GO:0009507,chloroplast; GO:0009535,chloroplast thylakoid membrane; GO:0016021,integral component of membrane; GO:0009523,photosystem II; GO:0016168,chlorophyll binding; GO:0007623,circadian rhythm; GO:0015979,photosynthesis; GO:0018298,protein-chromophore linkage; GO:0009644,response to high light intensity; GO:0055085,transmembrane transport	Chlorophyll A-B binding protein
Cluster-12991.39323	0	0	0	0.88	0.9	1.65	0	0	0	0	0	0	1.75	30.61	56.46	0	0	0	down	down	--	K10960 geranylgeranyl diphosphate/geranylgeranyl-bacteriochlorophyllide a reductase [EC:1.3.1.83 1.3.1.111] | (RefSeq) Geranylgeranyl diphosphate reductase, chloroplastic (A)	Geranylgeranyl diphosphate reductase, chloroplastic [Auxenochlorella protothecoides]	RecName: Full=Geranylgeranyl diphosphate reductase, chloroplastic; EC=1.3.1.83; AltName: Full=Geranylgeranyl reductase; Flags: Precursor;	SubName: Full=Uncharacterized protein {ECO:0000313|EMBL:JAT72819.1}; Flags: Fragment;	--	GO:0009507,chloroplast; GO:0009941,chloroplast envelope; GO:0031969,chloroplast membrane; GO:0009534,chloroplast thylakoid; GO:0009535,chloroplast thylakoid membrane; GO:0016020,membrane; GO:0102067,geranylgeranyl diphosphate reductase activity; GO:0045550,geranylgeranyl reductase activity; GO:0015995,chlorophyll biosynthetic process; GO:0015979,photosynthesis; GO:0010189,vitamin E biosynthetic p…	FAD binding domain
Cluster-12991.39459	0.31	0.17	0.57	1.23	1.35	1.06	0.42	0.37	0.48	20.65	10.04	37.76	1.75	92.54	73.53	26.66	25.18	31.58	down	down	false	K08869 aarF domain-containing kinase | (RefSeq) protein ABC transporter 1, mitochondrial (A)	protein ABC transporter 1, mitochondrial [Dendrobium catenatum]	RecName: Full=Protein ABC transporter 1, mitochondrial {ECO:0000303|PubMed:9852956}; Short=ABC1At {ECO:0000303|PubMed:9852956}; Short=AtABC1 {ECO:0000303|PubMed:9852956}; EC=2.7.-.- {ECO:0000255|PROSITE-ProRule:PRU00159};	SubName: Full=Uncharacterized protein {ECO:0000313|EMBL:OAY48812.1};	ABC (ATP binding cassette) 1 protein	GO:0005743,mitochondrial inner membrane; GO:0005739,mitochondrion; GO:0005524,ATP binding; GO:0016740,transferase activity; GO:0005215,transporter activity; GO:0015996,chlorophyll catabolic process; GO:0010224,response to UV-B; GO:0006744,ubiquinone biosynthetic process	ABC1 family
Cluster-12991.4232	0	0	0	1.67	1.31	2.3	0	0	0	0	0	0	1.75	32.16	56.69	0	0	0	down	down	--	K04035 magnesium-protoporphyrin IX monomethyl ester (oxidative) cyclase [EC:1.14.13.81] | (RefSeq) magnesium-protoporphyrin IX monomethyl (A)	magnesium-protoporphyrin IX monomethyl [Coccomyxa subellipsoidea C-169]	RecName: Full=Magnesium-protoporphyrin IX monomethyl ester [oxidative] cyclase 2, chloroplastic; Short=Mg-protoporphyrin IX monomethyl ester oxidative cyclase 2; EC=1.14.13.81; AltName: Full=Copper target homolog 1 protein; Flags: Precursor;	SubName: Full=Magnesium-protoporphyrin IX monomethyl {ECO:0000313|EMBL:EIE26149.1};	--	GO:0009507,chloroplast; GO:0048529,magnesium-protoporphyrin IX monomethyl ester (oxidative) cyclase activity; GO:0046872,metal ion binding; GO:0015995,chlorophyll biosynthetic process; GO:0015979,photosynthesis	Rubrerythrin
Cluster-12991.42806	0.93	2.3	1.75	1.16	0.77	0.56	2.15	2.63	1.82	21.83	49	41.12	1.75	18.75	13.65	49	64	42.99	--	up	false	K08869 aarF domain-containing kinase | (RefSeq) protein ABC transporter 1, mitochondrial (A)	protein ABC transporter 1, mitochondrial [Dendrobium catenatum]	RecName: Full=Protein ABC transporter 1, mitochondrial {ECO:0000303|PubMed:9852956}; Short=ABC1At {ECO:0000303|PubMed:9852956}; Short=AtABC1 {ECO:0000303|PubMed:9852956}; EC=2.7.-.- {ECO:0000255|PROSITE-ProRule:PRU00159};	SubName: Full=Uncharacterized protein {ECO:0000313|EMBL:PKU66494.1};	ABC (ATP binding cassette) 1 protein	GO:0005743,mitochondrial inner membrane; GO:0005739,mitochondrion; GO:0005524,ATP binding; GO:0016740,transferase activity; GO:0005215,transporter activity; GO:0015996,chlorophyll catabolic process; GO:0010224,response to UV-B; GO:0006744,ubiquinone biosynthetic process	--
Cluster-12991.43523	0	0	0	6.66	8.21	13.62	0	0.13	0.41	0	0	0	1.75	62	99	0	1	3	down	down	--	K08905 photosystem I subunit V | (RefSeq) hypothetical protein (A)	hypothetical protein COCSUDRAFT_83512 [Coccomyxa subellipsoidea C-169]	RecName: Full=Photosystem I reaction center subunit V, chloroplastic; AltName: Full=PSI-G; Flags: Precursor;	SubName: Full=Uncharacterized protein {ECO:0000313|EMBL:EIE21723.1};	--	GO:0009507,chloroplast; GO:0009941,chloroplast envelope; GO:0031969,chloroplast membrane; GO:0030093,chloroplast photosystem I; GO:0009534,chloroplast thylakoid; GO:0009535,chloroplast thylakoid membrane; GO:0016021,integral component of membrane; GO:0009579,thylakoid; GO:0016168,chlorophyll binding; GO:0015979,photosynthesis; GO:0009773,photosynthetic electron transport in photosystem I; GO:0009…	Photosystem I psaG / psaK
Cluster-12991.4930	0	0	0	7.37	4.26	10.74	0	0	0	0	0	0	1.75	86.9	218.74	0	0	0	down	down	--	K07937 ADP-ribosylation factor 1 | (RefSeq) ADP-ribosylation factor 1-like (A)	hypothetical protein COCSUDRAFT_63572 [Coccomyxa subellipsoidea C-169]	RecName: Full=Uncharacterized protein ycf17;	SubName: Full=Uncharacterized protein {ECO:0000313|EMBL:EIE23215.1};	--	GO:0009507,chloroplast; GO:0016168,chlorophyll binding; GO:0018298,protein-chromophore linkage	Chlorophyll A-B binding protein
Cluster-12991.49533	0	0	0	7.06	1.28	6.5	0	0	0.13	0	0	0	1.75	21	105.78	0	0	2	down	down	--	K17290 oxidoreductase [EC:1.1.1.-] | (RefSeq) Oxidoreductase HTATIP2 (A)	hypothetical protein COCSUDRAFT_61600 [Coccomyxa subellipsoidea C-169]	RecName: Full=Early light-induced protein 2, chloroplastic {ECO:0000305}; Flags: Precursor;	SubName: Full=Uncharacterized protein {ECO:0000313|EMBL:EIE25381.1};	--	GO:0009535,chloroplast thylakoid membrane; GO:0016021,integral component of membrane; GO:0009522,photosystem I; GO:0009523,photosystem II; GO:0071483,cellular response to blue light; GO:0071490,cellular response to far red light; GO:0034605,cellular response to heat; GO:0071486,cellular response to high light intensity; GO:0071491,cellular response to red light; GO:0071492,cellular response to UV…	Chlorophyll A-B binding protein
Cluster-12991.57738	1.53	0.61	0.76	1.8	0.87	2.22	0.12	0.22	0.57	17.91	6.63	9.05	1.75	10.93	27.32	1.42	2.81	6.84	--	down	--	K13071 pheophorbide a oxygenase [EC:1.14.15.17] | (RefSeq) pheophorbide a oxygenase, chloroplastic (A)	pheophorbide a oxygenase, chloroplastic [Dendrobium catenatum]	RecName: Full=Pheophorbide a oxygenase, chloroplastic; Short=AtPaO; Short=Pheide a oxygenase; EC=1.14.15.17 {ECO:0000269|PubMed:14657372}; AltName: Full=Accelerated cell death 1; AltName: Full=Lethal leaf-spot 1 homolog; Short=Lls1; Flags: Precursor;	SubName: Full=Pheophorbide a oxygenase, chloroplastic {ECO:0000313|EMBL:PKU83404.1};	--	GO:0009507,chloroplast; GO:0009941,chloroplast envelope; GO:0009706,chloroplast inner membrane; GO:0009534,chloroplast thylakoid; GO:0009535,chloroplast thylakoid membrane; GO:0051537,2 iron, 2 sulfur cluster binding; GO:0010277,chlorophyllide a oxygenase [overall] activity; GO:0051536,iron-sulfur cluster binding; GO:0046872,metal ion binding; GO:0032441,pheophorbide a oxygenase activity; GO:0008…	Pheophorbide a oxygenase
Cluster-12991.6066	0	0	0	38.15	27	57.24	0.21	0.18	0	0	0	0	1.75	141.57	281.32	1	1	0	down	down	--	--	hypothetical protein COCSUDRAFT_61600 [Coccomyxa subellipsoidea C-169]	RecName: Full=Early light-induced protein 2, chloroplastic {ECO:0000305}; Flags: Precursor;	SubName: Full=Uncharacterized protein {ECO:0000313|EMBL:EIE25381.1};	--	GO:0009535,chloroplast thylakoid membrane; GO:0016021,integral component of membrane; GO:0009522,photosystem I; GO:0009523,photosystem II; GO:0071483,cellular response to blue light; GO:0071490,cellular response to far red light; GO:0034605,cellular response to heat; GO:0071486,cellular response to high light intensity; GO:0071491,cellular response to red light; GO:0071492,cellular response to UV…	Chlorophyll A-B binding protein
Cluster-12991.64985	6.65	5.1	4.31	18.84	21.01	26.54	3.6	2.54	3.67	82.08	58.38	54.29	1.75	276.25	344.5	43.84	33.55	46.6	down	down	false	--	protein RETICULATA-RELATED 5, chloroplastic-like [Dendrobium catenatum]	RecName: Full=Protein RETICULATA-RELATED 5, chloroplastic {ECO:0000303|PubMed:23596191}; Flags: Precursor;	SubName: Full=Uncharacterized protein {ECO:0000313|EMBL:PKU65206.1};	--	GO:0009507,chloroplast; GO:0031969,chloroplast membrane; GO:0016021,integral component of membrane; GO:0015995,chlorophyll biosynthetic process; GO:0007275,multicellular organism development; GO:0009741,response to brassinosteroid	Haem-binding uptake, Tiki superfamily, ChaN
Cluster-12991.65459	1.52	1.57	2.37	2.38	3.71	3.64	1.48	1.16	0.93	96.17	89.96	150.16	1.75	242.79	242.07	90.43	74.86	58.83	--	down	false	K08099 chlorophyllase [EC:3.1.1.14] | (RefSeq) chlorophyllase-2, chloroplastic-like (A)	chlorophyllase-2, chloroplastic-like [Dendrobium catenatum]	RecName: Full=Chlorophyllase-2, chloroplastic; Short=AtCLH2; EC=3.1.1.14; AltName: Full=Chlorophyll-chlorophyllido hydrolase 2; Short=Chlase 2; Flags: Precursor;	SubName: Full=Chlorophyllase-2, chloroplastic {ECO:0000313|EMBL:PKU83808.1};	--	GO:0009507,chloroplast; GO:0031969,chloroplast membrane; GO:0047746,chlorophyllase activity; GO:0102293,pheophytinase b activity; GO:0015996,chlorophyll catabolic process	Chlorophyllase
Cluster-12991.65563	0	0	0	0	0	0	0.23	0.61	0	0	0	0	1.75	0	0	19.72	55.47	0	--	up	false	K05666 ATP-binding cassette, subfamily C (CFTR/MRP), member 2 | (RefSeq) ABC transporter C family member 3-like (A)	putative ABC transporter C family member 15 [Dendrobium catenatum]	RecName: Full=ABC transporter C family member 3; Short=ABC transporter ABCC.3; Short=AtABCC3; EC=3.6.3.44; AltName: Full=ATP-energized glutathione S-conjugate pump 3; AltName: Full=Glutathione S-conjugate-transporting ATPase 3; AltName: Full=Multidrug resistance-associated protein 3;	SubName: Full=ABC transporter C family member 3 {ECO:0000313|EMBL:PKU86433.1};	Multidrug resistance-associated protein/mitoxantrone resistance protein, ABC superfamily	GO:0048046,apoplast; GO:0016021,integral component of membrane; GO:0000325,plant-type vacuole; GO:0009506,plasmodesma; GO:0005774,vacuolar membrane; GO:0005773,vacuole; GO:0005524,ATP binding; GO:0042626,ATPase activity, coupled to transmembrane movement of substances; GO:0010290,chlorophyll catabolite transmembrane transporter activity; GO:0015431,glutathione S-conjugate-exporting ATPase activit…	ABC transporter transmembrane region
Cluster-12991.6764	0	0	0.19	0.08	0	0	0.24	0.39	0.45	0	0	10.96	1.75	0	0	13.63	23.22	26.06	--	up	false	K05666 ATP-binding cassette, subfamily C (CFTR/MRP), member 2 | (RefSeq) ABC transporter C family member 3-like (A)	ABC transporter C family member 3-like [Phalaenopsis equestris]	RecName: Full=ABC transporter C family member 3; Short=ABC transporter ABCC.3; Short=AtABCC3; EC=3.6.3.44; AltName: Full=ATP-energized glutathione S-conjugate pump 3; AltName: Full=Glutathione S-conjugate-transporting ATPase 3; AltName: Full=Multidrug resistance-associated protein 3;	SubName: Full=ABC transporter C family member 3 {ECO:0000313|EMBL:PKA64568.1};	Multidrug resistance-associated protein/mitoxantrone resistance protein, ABC superfamily	GO:0048046,apoplast; GO:0016021,integral component of membrane; GO:0000325,plant-type vacuole; GO:0009506,plasmodesma; GO:0005774,vacuolar membrane; GO:0005773,vacuole; GO:0005524,ATP binding; GO:0042626,ATPase activity, coupled to transmembrane movement of substances; GO:0010290,chlorophyll catabolite transmembrane transporter activity; GO:0015431,glutathione S-conjugate-exporting ATPase activit…	ABC transporter
Cluster-12991.67672	0.99	0.85	2.23	3.63	3.47	3.65	5.3	1.6	3.08	10.96	8.7	25.19	1.75	40.96	42.4	57.96	19	35.17	down	false	false	K05663 mitochondrial ABC transporter ATM | (RefSeq) ABC transporter B family member 25, mitochondrial (A)	ABC transporter B family member 25, mitochondrial [Phalaenopsis equestris]	RecName: Full=ABC transporter B family member 25, mitochondrial; Short=ABC transporter ABCB.25; Short=AtABCB25; AltName: Full=ABC transporter of the mitochondrion 3; Short=AtATM3; Short=Iron-sulfur clusters transporter ATM3; AltName: Full=Protein STARIK 1; Flags: Precursor;	SubName: Full=ABC transporter B family member 25, mitochondrial {ECO:0000313|EMBL:PKA66975.1};	Mitochondrial Fe/S cluster exporter, ABC superfamily	GO:0009507,chloroplast; GO:0009941,chloroplast envelope; GO:0016021,integral component of membrane; GO:0005743,mitochondrial inner membrane; GO:0005739,mitochondrion; GO:0005524,ATP binding; GO:0042626,ATPase activity, coupled to transmembrane movement of substances; GO:0005215,transporter activity; GO:0006879,cellular iron ion homeostasis; GO:0009658,chloroplast organization; GO:0051276,chromoso…	ABC transporter
Cluster-12991.69139	2.47	3.35	2.72	6.49	3.68	5.09	6.67	6.56	7.1	24.25	30.84	27.48	1.75	38.94	52.71	65.09	69.91	72.71	--	false	down	K03521 electron transfer flavoprotein beta subunit | (RefSeq) electron transfer flavoprotein subunit beta, mitochondrial (A)	electron transfer flavoprotein subunit beta, mitochondrial [Phalaenopsis equestris]	RecName: Full=Electron transfer flavoprotein subunit beta, mitochondrial; Short=Beta-ETF; Flags: Precursor;	SubName: Full=Electron transfer flavoprotein subunit beta, mitochondrial {ECO:0000313|EMBL:PKU71720.1};	Electron transfer flavoprotein, beta subunit	GO:0005829,cytosol; GO:0005759,mitochondrial matrix; GO:0005739,mitochondrion; GO:0009055,electron transfer activity; GO:0015996,chlorophyll catabolic process; GO:0006552,leucine catabolic process; GO:0055114,oxidation-reduction process	Electron transfer flavoprotein domain
Cluster-12991.7688	0	0	0	1.71	1.1	2.76	0	0	0	0	0	0	1.75	38.08	96.15	0	0	0	down	down	--	K02492 glutamyl-tRNA reductase [EC:1.2.1.70] | (RefSeq) HEMA; glutamyl-trna reductase (A)	Glutamyl-tRNA reductase 1, chloroplastic [Tetrabaena socialis]	RecName: Full=Glutamyl-tRNA reductase 1, chloroplastic; Short=GluTR; EC=1.2.1.70; Flags: Precursor;	RecName: Full=Glutamyl-tRNA reductase {ECO:0000256|RuleBase:RU000584}; EC=1.2.1.70 {ECO:0000256|RuleBase:RU000584};	--	GO:0009507,chloroplast; GO:0031969,chloroplast membrane; GO:0043234,NA; GO:0008883,glutamyl-tRNA reductase activity; GO:0050661,NADP binding; GO:0015995,chlorophyll biosynthetic process; GO:0006783,heme biosynthetic process; GO:0006782,protoporphyrinogen IX biosynthetic process	Glutamyl-tRNAGlu reductase, N-terminal domain
Cluster-12991.78152	10.44	10.63	9.15	0.13	0	0.31	15.74	15.52	23.91	250.33	232.08	220.63	1.75	0	7.81	366.92	386.68	578.01	up	up	false	K22013 magnesium dechelatase [EC:4.99.1.10] | (RefSeq) protein STAY-GREEN 1, chloroplastic (A)	protein STAY-GREEN 1, chloroplastic [Dendrobium catenatum]	RecName: Full=Protein STAY-GREEN 1, chloroplastic; AltName: Full=Protein NON-YELLOWING 1; AltName: Full=Protein STAYGREEN 1; Flags: Precursor;	SubName: Full=Uncharacterized protein {ECO:0000313|EMBL:PKA66345.1};	--	GO:0009535,chloroplast thylakoid membrane; GO:0015996,chlorophyll catabolic process	Staygreen protein
Cluster-12991.80031	39.34	29.04	32.68	11.68	10.25	7.6	15.2	20.04	18.55	364.57	252.79	312.16	1.75	102.55	74.25	140.23	202.21	179.62	up	false	up	K04035 magnesium-protoporphyrin IX monomethyl ester (oxidative) cyclase [EC:1.14.13.81] | (RefSeq) magnesium-protoporphyrin IX monomethyl ester [oxidative] cyclase, chloroplastic (A)	hypothetical protein CISIN_1g0148771mg [Citrus sinensis]	RecName: Full=Magnesium-protoporphyrin IX monomethyl ester [oxidative] cyclase, chloroplastic; Short=Mg-protoporphyrin IX monomethyl ester oxidative cyclase; EC=1.14.13.81; Flags: Precursor;	SubName: Full=Uncharacterized protein {ECO:0000313|EMBL:KDO57370.1};	--	GO:0009507,chloroplast; GO:0048529,magnesium-protoporphyrin IX monomethyl ester (oxidative) cyclase activity; GO:0046872,metal ion binding; GO:0015995,chlorophyll biosynthetic process; GO:0015979,photosynthesis	--
Cluster-12991.80033	22	17.89	23.35	7.84	4.77	4.49	11.03	11.64	7.57	189.43	145.21	207.84	1.75	44.45	40.75	94.77	109.79	68.38	up	false	up	K04035 magnesium-protoporphyrin IX monomethyl ester (oxidative) cyclase [EC:1.14.13.81] | (RefSeq) magnesium-protoporphyrin IX monomethyl ester [oxidative] cyclase, chloroplastic (A)	hypothetical protein CISIN_1g0148771mg [Citrus sinensis]	RecName: Full=Magnesium-protoporphyrin IX monomethyl ester [oxidative] cyclase, chloroplastic; Short=Mg-protoporphyrin IX monomethyl ester oxidative cyclase; EC=1.14.13.81; Flags: Precursor;	SubName: Full=Uncharacterized protein {ECO:0000313|EMBL:KDO57370.1};	--	GO:0009507,chloroplast; GO:0048529,magnesium-protoporphyrin IX monomethyl ester (oxidative) cyclase activity; GO:0046872,metal ion binding; GO:0015995,chlorophyll biosynthetic process; GO:0015979,photosynthesis	--
Cluster-12991.82078	0.89	1.52	1.61	2.42	2.07	2.52	0.72	0.13	0.77	91.96	141.71	165.71	1.75	220.41	273.49	71.41	13.56	78.8	--	down	false	K14489 arabidopsis histidine kinase 2/3/4 (cytokinin receptor) [EC:2.7.13.3] | (RefSeq) probable histidine kinase 3 isoform X1 (A)	probable histidine kinase 3 isoform X2 [Dendrobium catenatum]	RecName: Full=Probable histidine kinase 3 {ECO:0000305}; Short=OsHK3 {ECO:0000303|PubMed:22642989}; EC=2.7.13.3 {ECO:0000305}; AltName: Full=OsCRL2 {ECO:0000305};	SubName: Full=Histidine kinase 3 {ECO:0000313|EMBL:PKU81450.1};	Sensory transduction histidine kinase	GO:0016021,integral component of membrane; GO:0005622,intracellular; GO:0005886,plasma membrane; GO:0000155,phosphorelay sensor kinase activity; GO:0043424,protein histidine kinase binding; GO:0071215,cellular response to abscisic acid stimulus; GO:0070417,cellular response to cold; GO:0016036,cellular response to phosphate starvation; GO:0071329,cellular response to sucrose stimulus; GO:0009736,…	Response regulator receiver domain
Cluster-12991.84633	0.32	0.21	0.12	0.73	0.48	0.74	0.67	0.26	0.64	15.71	9.26	5.8	1.75	24.31	37.83	31.98	13.17	31.15	down	false	false	K16365 small glutamine-rich tetratricopeptide repeat-containing protein alpha | (RefSeq) small glutamine-rich tetratricopeptide repeat-containing protein 2 isoform X1 (A)	small glutamine-rich tetratricopeptide repeat-containing protein isoform X3 [Phalaenopsis equestris]	RecName: Full=Serine/threonine-protein phosphatase 5; EC=3.1.3.16;	SubName: Full=small glutamine-rich tetratricopeptide repeat-containing protein {ECO:0000313|RefSeq:XP_008785878.1};	TPR repeat-containing protein	GO:0005737,cytoplasm; GO:0005829,cytosol; GO:0030176,integral component of endoplasmic reticulum membrane; GO:0005635,nuclear envelope; GO:0031965,nuclear membrane; GO:0016607,nuclear speck; GO:0005634,nucleus; GO:0009506,plasmodesma; GO:0046872,metal ion binding; GO:0004721,phosphoprotein phosphatase activity; GO:0004722,protein serine/threonine phosphatase activity; GO:0046906,tetrapyrrole bind…	Tetratricopeptide repeat
Cluster-12991.84824	2.45	0.95	1.31	1.73	2.3	2.81	1.34	0.54	1.28	96.22	33.72	51.42	1.75	93.95	115.67	50.95	21.83	50.49	--	down	false	K22369 epoxide hydrolase 4 [EC:3.3.-.-] | (RefSeq) alpha/beta-hydrolase (A)	pheophytinase, chloroplastic-like [Dendrobium catenatum]	RecName: Full=Pheophytinase, chloroplastic; EC=3.1.1.-; AltName: Full=Pheophytin pheophorbide hydrolase; AltName: Full=Protein CO-REGULATED WITH NYE1; Flags: Precursor;	SubName: Full=Cardiolipin-specific phospholipase {ECO:0000313|EMBL:PKU70235.1};	Predicted hydrolase/acyltransferase (alpha/beta hydrolase superfamily)	GO:0009507,chloroplast; GO:0009570,chloroplast stroma; GO:0009535,chloroplast thylakoid membrane; GO:0080124,pheophytinase activity; GO:0015996,chlorophyll catabolic process	alpha/beta hydrolase fold
Cluster-12991.87667	0.24	0.29	0	0.91	0.95	1.05	0.88	0.85	0.98	23.23	25.29	0	1.75	94.34	106.95	82.38	83.91	94.12	down	false	false	K14489 arabidopsis histidine kinase 2/3/4 (cytokinin receptor) [EC:2.7.13.3] | (RefSeq) probable histidine kinase 5 isoform X1 (A)	probable histidine kinase 5 isoform X1 [Dendrobium catenatum]	RecName: Full=Probable histidine kinase 5 {ECO:0000305}; Short=OsHK5 {ECO:0000303|PubMed:22642989}; EC=2.7.13.3 {ECO:0000305}; AltName: Full=OsCRL3 {ECO:0000305};	SubName: Full=Histidine kinase 2 {ECO:0000313|EMBL:PKU76629.1};	Sensory transduction histidine kinase	GO:0016021,integral component of membrane; GO:0005622,intracellular; GO:0005886,plasma membrane; GO:0042802,identical protein binding; GO:0000155,phosphorelay sensor kinase activity; GO:0043424,protein histidine kinase binding; GO:0071215,cellular response to abscisic acid stimulus; GO:0070417,cellular response to cold; GO:0009736,cytokinin-activated signaling pathway; GO:0034757,negative regulat…	CHASE domain
Cluster-12991.88099	151.21	121.99	170.6	39.27	32.94	30.2	67.65	78.75	65.25	3332	2453	3787	1.75	760	698	1452	1808	1453	up	up	up	K03428 magnesium-protoporphyrin O-methyltransferase [EC:2.1.1.11] | (RefSeq) magnesium protoporphyrin IX methyltransferase, chloroplastic (A)	magnesium-protoporphyrin O-methyltransferase [Dendrobium catenatum]	RecName: Full=Magnesium protoporphyrin IX methyltransferase, chloroplastic; EC=2.1.1.11; Flags: Precursor;	SubName: Full=Magnesium-protoporphyrin O-methyltransferase {ECO:0000313|EMBL:PKU74269.1};	Methyltransferases	GO:0009507,chloroplast; GO:0009941,chloroplast envelope; GO:0031969,chloroplast membrane; GO:0009534,chloroplast thylakoid; GO:0009535,chloroplast thylakoid membrane; GO:0046406,magnesium protoporphyrin IX methyltransferase activity; GO:0015995,chlorophyll biosynthetic process	Magnesium-protoporphyrin IX methyltransferase C-terminus
Cluster-12991.88282	7.78	6.94	7.2	4.23	2.25	3.26	4.18	4.22	4.08	282.31	227.73	261.4	1.75	84.87	123.87	146.72	157.63	148.28	up	false	false	K13606 chlorophyll(ide) b reductase [EC:1.1.1.294] | (RefSeq) chlorophyll(ide) b reductase NOL, chloroplastic isoform X1 (A)	chlorophyll(ide) b reductase NOL, chloroplastic isoform X1 [Dendrobium catenatum]	RecName: Full=Chlorophyll(ide) b reductase NOL, chloroplastic; EC=1.1.1.294; AltName: Full=Protein NON-YELLOW COLORING 1-LIKE; Short=OsNOL; Short=Protein NYC1-LIKE; AltName: Full=Short-chain dehydrogenase/reductase NOL; Flags: Precursor;	SubName: Full=Chlorophyll(Ide) b reductase NOL, chloroplastic {ECO:0000313|EMBL:PKU64606.1};	Reductases with broad range of substrate specificities	GO:0009535,chloroplast thylakoid membrane; GO:0034256,chlorophyll(ide) b reductase activity; GO:0015996,chlorophyll catabolic process; GO:0010304,PSII associated light-harvesting complex II catabolic process	short chain dehydrogenase
Cluster-12991.91619	0.12	0.57	0.57	0.91	1.28	1.42	1.55	0.84	1.43	5.82	25.53	28.11	1.75	65.47	73.4	74.03	42.52	70.77	down	false	false	K16189 phytochrome-interacting factor 4 | (RefSeq) transcription factor PIF4-like (A)	transcription factor PIF4-like [Dendrobium catenatum]	RecName: Full=Transcription factor PIF1; AltName: Full=Basic helix-loop-helix protein 15; Short=AtbHLH15; Short=bHLH 15; AltName: Full=Protein PHY-INTERACTING FACTOR 1; AltName: Full=Protein PHYTOCHROME INTERACTING FACTOR 3-LIKE 5; AltName: Full=Transcription factor EN 101; AltName: Full=bHLH transcription factor bHLH015;	SubName: Full=transcription factor PIF4-like isoform X3 {ECO:0000313|RefSeq:XP_008811826.1, ECO:0000313|RefSeq:XP_008811827.1, ECO:0000313|RefSeq:XP_008811828.1};	--	GO:0005634,nucleus; GO:0003677,DNA binding; GO:0003700,DNA-binding transcription factor activity; GO:0042802,identical protein binding; GO:0010313,phytochrome binding; GO:0046983,protein dimerization activity; GO:0015995,chlorophyll biosynthetic process; GO:0009740,gibberellic acid mediated signaling pathway; GO:0006783,heme biosynthetic process; GO:0009959,negative gravitropism; GO:0010100,negat…	--
Cluster-12991.9241	0	0	0	3.07	1.04	3.5	0	0	0	0	0	0	1.75	8	26	0	0	0	down	down	--	K08905 photosystem I subunit V | (RefSeq) hypothetical protein (A)	hypothetical protein COCSUDRAFT_83512 [Coccomyxa subellipsoidea C-169]	RecName: Full=Photosystem I reaction center subunit V, chloroplastic; AltName: Full=PSI-G; Flags: Precursor;	SubName: Full=Uncharacterized protein {ECO:0000313|EMBL:EIE21723.1};	--	GO:0009507,chloroplast; GO:0009941,chloroplast envelope; GO:0031969,chloroplast membrane; GO:0030093,chloroplast photosystem I; GO:0009534,chloroplast thylakoid; GO:0009535,chloroplast thylakoid membrane; GO:0016021,integral component of membrane; GO:0009579,thylakoid; GO:0016168,chlorophyll binding; GO:0015979,photosynthesis; GO:0009773,photosynthetic electron transport in photosystem I; GO:0009…	Photosystem I psaG / psaK
Cluster-12991.93145	413.15	360.46	475.15	163.55	159.39	143.52	187.62	231.29	209.54	14387.2	11365.2	16565.3	1.75	5764.57	5235.84	6326.64	8290.51	7306.44	up	false	up	K04035 magnesium-protoporphyrin IX monomethyl ester (oxidative) cyclase [EC:1.14.13.81] | (RefSeq) magnesium-protoporphyrin IX monomethyl ester [oxidative] cyclase, chloroplastic (A)	magnesium-protoporphyrin IX monomethyl ester [oxidative]	RecName: Full=Magnesium-protoporphyrin IX monomethyl ester [oxidative] cyclase, chloroplastic; Short=Mg-protoporphyrin IX monomethyl ester oxidative cyclase; EC=1.14.13.81; Flags: Precursor;	SubName: Full=Magnesium-protoporphyrin IX monomethyl ester [oxidative] cyclase, chloroplastic {ECO:0000313|EMBL:PKU63012.1};	--	GO:0009507,chloroplast; GO:0048529,magnesium-protoporphyrin IX monomethyl ester (oxidative) cyclase activity; GO:0046872,metal ion binding; GO:0015995,chlorophyll biosynthetic process; GO:0015979,photosynthesis	Rubrerythrin
Cluster-12991.93148	1043.44	725.14	967.35	375.23	327.57	319.35	423.36	529.42	523.94	15331.6	9825.9	14440.2	1.75	5095.89	4931.48	6107.96	8238.26	7876.36	up	false	up	K04035 magnesium-protoporphyrin IX monomethyl ester (oxidative) cyclase [EC:1.14.13.81] | (RefSeq) magnesium-protoporphyrin IX monomethyl ester [oxidative] cyclase, chloroplastic (A)	magnesium-protoporphyrin IX monomethyl ester [oxidative]	RecName: Full=Magnesium-protoporphyrin IX monomethyl ester [oxidative] cyclase, chloroplastic; Short=Mg-protoporphyrin IX monomethyl ester oxidative cyclase; EC=1.14.13.81; AltName: Full=Protein Xantha-l; Flags: Precursor;	SubName: Full=Magnesium-protoporphyrin IX monomethyl ester [oxidative] cyclase, chloroplastic {ECO:0000313|EMBL:PKU63012.1};	--	GO:0009706,chloroplast inner membrane; GO:0009535,chloroplast thylakoid membrane; GO:0048529,magnesium-protoporphyrin IX monomethyl ester (oxidative) cyclase activity; GO:0046872,metal ion binding; GO:0015995,chlorophyll biosynthetic process; GO:0009658,chloroplast organization; GO:0015979,photosynthesis; GO:1901401,regulation of tetrapyrrole metabolic process	Rubrerythrin
Cluster-12991.93149	152.51	96.41	157.14	17.49	24.2	33.61	51.89	54.34	29.88	1020.85	617.54	1100.73	1.75	178.25	237.98	350.77	407.55	213.65	up	false	up	K04035 magnesium-protoporphyrin IX monomethyl ester (oxidative) cyclase [EC:1.14.13.81] | (RefSeq) magnesium-protoporphyrin IX monomethyl ester [oxidative] cyclase, chloroplastic (A)	magnesium-protoporphyrin IX monomethyl ester [oxidative]	RecName: Full=Magnesium-protoporphyrin IX monomethyl ester [oxidative] cyclase, chloroplastic; Short=Mg-protoporphyrin IX monomethyl ester oxidative cyclase; EC=1.14.13.81; AltName: Full=Protein Xantha-l; Flags: Precursor;	SubName: Full=Magnesium-protoporphyrin IX monomethyl ester [oxidative] cyclase, chloroplastic {ECO:0000313|EMBL:PKU63012.1};	--	GO:0009706,chloroplast inner membrane; GO:0009535,chloroplast thylakoid membrane; GO:0048529,magnesium-protoporphyrin IX monomethyl ester (oxidative) cyclase activity; GO:0046872,metal ion binding; GO:0015995,chlorophyll biosynthetic process; GO:0009658,chloroplast organization; GO:0015979,photosynthesis; GO:1901401,regulation of tetrapyrrole metabolic process	Rubrerythrin
Cluster-12991.93150	24.57	12.33	27.56	13.2	7.2	10.51	20.46	15.59	16.75	216.42	102.28	250.75	1.75	68.66	97.64	179.8	150.12	154.68	up	false	false	K04035 magnesium-protoporphyrin IX monomethyl ester (oxidative) cyclase [EC:1.14.13.81] | (RefSeq) magnesium-protoporphyrin IX monomethyl ester [oxidative] cyclase, chloroplastic (A)	magnesium-protoporphyrin IX monomethyl ester [oxidative]	RecName: Full=Magnesium-protoporphyrin IX monomethyl ester [oxidative] cyclase, chloroplastic; Short=Mg-protoporphyrin IX monomethyl ester oxidative cyclase; EC=1.14.13.81; AltName: Full=Protein Xantha-l; Flags: Precursor;	SubName: Full=Magnesium-protoporphyrin IX monomethyl ester [oxidative] cyclase, chloroplastic {ECO:0000313|EMBL:PKU63012.1};	--	GO:0009706,chloroplast inner membrane; GO:0009535,chloroplast thylakoid membrane; GO:0048529,magnesium-protoporphyrin IX monomethyl ester (oxidative) cyclase activity; GO:0046872,metal ion binding; GO:0015995,chlorophyll biosynthetic process; GO:0009658,chloroplast organization; GO:0015979,photosynthesis; GO:1901401,regulation of tetrapyrrole metabolic process	Rubrerythrin
Cluster-12991.93151	24.22	21.46	25.55	8.45	7.17	5.85	12.21	13.31	13.25	864.07	692.93	912.51	1.75	265.69	218.73	421.6	488.49	473.34	up	false	up	K04035 magnesium-protoporphyrin IX monomethyl ester (oxidative) cyclase [EC:1.14.13.81] | (RefSeq) magnesium-protoporphyrin IX monomethyl ester [oxidative] cyclase, chloroplastic (A)	magnesium-protoporphyrin IX monomethyl ester [oxidative]	RecName: Full=Magnesium-protoporphyrin IX monomethyl ester [oxidative] cyclase, chloroplastic; Short=Mg-protoporphyrin IX monomethyl ester oxidative cyclase; EC=1.14.13.81; Flags: Precursor;	SubName: Full=magnesium-protoporphyrin IX monomethyl ester [oxidative] cyclase, chloroplastic {ECO:0000313|RefSeq:XP_018826459.1, ECO:0000313|RefSeq:XP_018839935.1};	--	GO:0009507,chloroplast; GO:0048529,magnesium-protoporphyrin IX monomethyl ester (oxidative) cyclase activity; GO:0046872,metal ion binding; GO:0015995,chlorophyll biosynthetic process; GO:0015979,photosynthesis	Rubrerythrin
Cluster-12991.93153	69.7	64.64	140.1	19.79	20.24	15.16	33.16	6.77	28.42	949.02	813.66	1941.86	1.75	292.48	216.98	444.18	97.95	397.07	up	false	up	K04035 magnesium-protoporphyrin IX monomethyl ester (oxidative) cyclase [EC:1.14.13.81] | (RefSeq) magnesium-protoporphyrin IX monomethyl ester [oxidative] cyclase, chloroplastic (A)	magnesium-protoporphyrin IX monomethyl ester [oxidative]	RecName: Full=Magnesium-protoporphyrin IX monomethyl ester [oxidative] cyclase, chloroplastic; Short=Mg-protoporphyrin IX monomethyl ester oxidative cyclase; EC=1.14.13.81; AltName: Full=Protein Xantha-l; Flags: Precursor;	SubName: Full=Magnesium-protoporphyrin IX monomethyl ester [oxidative] cyclase, chloroplastic {ECO:0000313|EMBL:PKU63012.1};	--	GO:0009706,chloroplast inner membrane; GO:0009535,chloroplast thylakoid membrane; GO:0048529,magnesium-protoporphyrin IX monomethyl ester (oxidative) cyclase activity; GO:0046872,metal ion binding; GO:0015995,chlorophyll biosynthetic process; GO:0009658,chloroplast organization; GO:0015979,photosynthesis; GO:1901401,regulation of tetrapyrrole metabolic process	Rubrerythrin
Cluster-12991.94919	0.97	1.24	0.82	2.9	3.04	2.75	1.85	0.98	2.09	54.72	63.03	46.29	1.75	177.42	162.39	100.58	56.27	117.21	down	false	false	K08869 aarF domain-containing kinase | (RefSeq) protein ABC transporter 1, mitochondrial (A)	protein ABC transporter 1, mitochondrial [Dendrobium catenatum]	RecName: Full=Protein ABC transporter 1, mitochondrial {ECO:0000303|PubMed:9852956}; Short=ABC1At {ECO:0000303|PubMed:9852956}; Short=AtABC1 {ECO:0000303|PubMed:9852956}; EC=2.7.-.- {ECO:0000255|PROSITE-ProRule:PRU00159};	SubName: Full=Uncharacterized protein {ECO:0000313|EMBL:OAY48812.1};	ABC (ATP binding cassette) 1 protein	GO:0005743,mitochondrial inner membrane; GO:0005739,mitochondrion; GO:0005524,ATP binding; GO:0016740,transferase activity; GO:0005215,transporter activity; GO:0015996,chlorophyll catabolic process; GO:0010224,response to UV-B; GO:0006744,ubiquinone biosynthetic process	ABC1 family
Cluster-12991.96440	6.3	7.38	7.37	3.89	3.42	3.52	8.81	7.84	5.65	342.04	361.01	398.94	1.75	191.78	200.24	461.39	434.71	305.21	up	false	false	K08332 vacuolar protein 8 | (RefSeq) plant U-box protein, putative (A)	U-box domain-containing protein 44-like [Dendrobium catenatum]	RecName: Full=U-box domain-containing protein 44; EC=2.3.2.27; AltName: Full=Plant U-box protein 44; AltName: Full=Protein SENESCENCE-ASSOCIATED E3 UBIQUITIN LIGASE 1; AltName: Full=RING-type E3 ubiquitin transferase PUB44 {ECO:0000305};	SubName: Full=U-box domain-containing protein 44 {ECO:0000313|EMBL:PKU79933.1};	FOG: Armadillo/beta-catenin-like repeats	GO:0005737,cytoplasm; GO:0005634,nucleus; GO:0005886,plasma membrane; GO:0070696,transmembrane receptor protein serine/threonine kinase binding; GO:0004842,ubiquitin-protein transferase activity; GO:0010150,leaf senescence; GO:0090359,negative regulation of abscisic acid biosynthetic process; GO:0010115,regulation of abscisic acid biosynthetic process; GO:0010380,regulation of chlorophyll biosynt…	Armadillo/beta-catenin-like repeat
Cluster-12991.97560	0	0.21	0.8	0.97	1.22	1.31	0.37	0.7	0.12	0	9.39	39.96	1.75	63.29	68.57	17.79	35.96	5.83	--	down	false	K01823 isopentenyl-diphosphate Delta-isomerase [EC:5.3.3.2] | (RefSeq) isopentenyl-diphosphate Delta-isomerase I (A)	isopentenyl-diphosphate Delta-isomerase I [Phalaenopsis equestris]	RecName: Full=Isopentenyl-diphosphate Delta-isomerase I; EC=5.3.3.2; AltName: Full=Isopentenyl pyrophosphate isomerase I; Short=IPP isomerase I;	SubName: Full=Isopentenyl-diphosphate Delta-isomerase I {ECO:0000313|EMBL:PKU66784.1};	Isopentenyl pyrophosphate:dimethylallyl pyrophosphate isomerase	GO:0016787,hydrolase activity; GO:0004452,isopentenyl-diphosphate delta-isomerase activity; GO:0046872,metal ion binding; GO:0015995,chlorophyll biosynthetic process; GO:0050992,dimethylallyl diphosphate biosynthetic process; GO:0008299,isoprenoid biosynthetic process; GO:0015979,photosynthesis	NUDIX domain
Cluster-12991.98432	1.26	1.03	1.34	0.41	0.45	0.36	1.75	1.41	1.31	26.86	20.01	28.74	1.75	10.05	8.12	36.34	31.41	28.28	up	up	false	K03797 carboxyl-terminal processing protease [EC:3.4.21.102] | (RefSeq) carboxyl-terminal-processing peptidase 2, chloroplastic-like isoform X1 (A)	protein THYLAKOID FORMATION1, chloroplastic-like isoform X1 [Dendrobium catenatum]	RecName: Full=Protein THYLAKOID FORMATION1, chloroplastic; Flags: Precursor;	SubName: Full=Protein thylakoid formation 1, chloroplastic {ECO:0000313|EMBL:PKA47923.1};	--	GO:0009707,chloroplast outer membrane; GO:0009570,chloroplast stroma; GO:0009535,chloroplast thylakoid membrane; GO:0016021,integral component of membrane; GO:0009528,plastid inner membrane; GO:0010319,stromule; GO:0015996,chlorophyll catabolic process; GO:0010207,photosystem II assembly; GO:1902458,positive regulation of stomatal opening; GO:0045037,protein import into chloroplast stroma; GO:004…	Thylakoid formation protein
Cluster-12991.98731	1.01	0.63	1.39	1.68	0.03	1.29	4.33	1.73	3.12	72.75	40.66	99.42	1.75	2.52	96.73	299	126.39	222.34	--	false	down	--	uncharacterized protein LOC110111646 isoform X3 [Dendrobium catenatum]	RecName: Full=COP1-interacting protein 7 {ECO:0000303|PubMed:9668129};	SubName: Full=Uncharacterized protein {ECO:0000313|EMBL:PKU65104.1};	--	GO:0005634,nucleus; GO:0005886,plasma membrane; GO:0009718,anthocyanin-containing compound biosynthetic process; GO:0015995,chlorophyll biosynthetic process; GO:0045893,positive regulation of transcription, DNA-templated; GO:0009416,response to light stimulus; GO:0006351,transcription, DNA-templated	--
Cluster-12991.98978	0.34	0.63	0.96	4.04	4.94	3.95	2.82	2.41	2.31	52.87	87.92	148.43	1.75	787.52	641.02	420.5	379.32	355.07	down	false	down	K00384 thioredoxin reductase (NADPH) [EC:1.8.1.9] | (RefSeq) thioredoxin reductase NTRC (A)	NADPH-dependent thioredoxin reductase 3 [Zea mays]	RecName: Full=NADPH-dependent thioredoxin reductase 3; Short=NTR3; EC=1.8.1.9; AltName: Full=NADPH-dependent thioredoxin reductase C; Short=ANTR-C; Short=AtNTRC; Flags: Precursor;	SubName: Full=NADPH-dependent thioredoxin reductase 3 {ECO:0000313|EMBL:ONM60316.1};	Thioredoxin reductase	GO:0009507,chloroplast; GO:0009570,chloroplast stroma; GO:0008047,enzyme activator activity; GO:0042802,identical protein binding; GO:0016671,oxidoreductase activity, acting on a sulfur group of donors, disulfide as acceptor; GO:0004791,thioredoxin-disulfide reductase activity; GO:0045454,cell redox homeostasis; GO:0042744,hydrogen peroxide catabolic process; GO:0043085,positive regulation of cat…	Pyridine nucleotide-disulphide oxidoreductase
Cluster-3183.0	0	0	0	2.53	4.06	5.48	0	0	0	0	0	0	1.75	27.01	34.78	0	0	0	down	down	--	K02698 photosystem I subunit X | (RefSeq) psaK; photosystem I reaction center subunit psaK, chloroplast precursor (A)	photosystem I reaction center subunit psaK, chloroplast precursor [Volvox carteri f. nagariensis]	RecName: Full=Photosystem I reaction center subunit psaK, chloroplastic; AltName: Full=Light-harvesting complex I 8.4 kDa protein; AltName: Full=P37 protein; AltName: Full=PSI-K; AltName: Full=Photosystem I subunit X; Flags: Precursor;	SubName: Full=Photosystem I reaction center subunit psaK, chloroplast {ECO:0000313|EMBL:EFJ53054.1};	--	GO:0009535,chloroplast thylakoid membrane; GO:0016021,integral component of membrane; GO:0009522,photosystem I; GO:0016168,chlorophyll binding; GO:0015979,photosynthesis	Photosystem I psaG / psaK
Cluster-39005.0	0	0	0	1.1	0.52	1.3	0	0	0	0	0	0	1.75	10	25	0	0	0	down	down	--	K03428 magnesium-protoporphyrin O-methyltransferase [EC:2.1.1.11] | (RefSeq) Magnesium-protoporphyrin IX methyltransferase (A)	hypothetical protein GPECTOR_94g640 [Gonium pectorale]	RecName: Full=Magnesium protoporphyrin IX methyltransferase, chloroplastic; EC=2.1.1.11; Flags: Precursor;	SubName: Full=Uncharacterized protein {ECO:0000313|EMBL:KXZ43318.1};	Methyltransferases	GO:0009507,chloroplast; GO:0009941,chloroplast envelope; GO:0031969,chloroplast membrane; GO:0009534,chloroplast thylakoid; GO:0009535,chloroplast thylakoid membrane; GO:0046406,magnesium protoporphyrin IX methyltransferase activity; GO:0015995,chlorophyll biosynthetic process	Magnesium-protoporphyrin IX methyltransferase C-terminus
Cluster-6264.0	0	0	0	2.03	1.58	2.16	0	0	0	0	0	0	1.75	29.75	40.61	0	0	0	down	down	--	--	hypothetical protein MNEG_11147 [Monoraphidium neglectum]	RecName: Full=Light-harvesting complex-like protein 3 isotype 1, chloroplastic {ECO:0000305}; AltName: Full=LHC-like protein 3 isoform 1 {ECO:0000305}; Flags: Precursor;	SubName: Full=Uncharacterized protein {ECO:0000313|EMBL:KIY96817.1};	--	GO:0009507,chloroplast; GO:0009535,chloroplast thylakoid membrane; GO:0016021,integral component of membrane; GO:0009523,photosystem II; GO:0042651,thylakoid membrane; GO:0016168,chlorophyll binding; GO:0003700,DNA-binding transcription factor activity; GO:0019899,enzyme binding; GO:0042802,identical protein binding; GO:0043495,protein membrane anchor; GO:0015979,photosynthesis; GO:1902326,positi…	--
Cluster-10.0	0	0	0	3.58	1.39	3.52	0	0	0	0	0	0	1.75	13	32	0	0	0	down	down	--	K21776 protein lin-54 | (RefSeq) Lin-54-like protein (A)	hypothetical protein CHLNCDRAFT_29840 [Chlorella variabilis]	RecName: Full=Acyl carrier protein 5, chloroplastic; Flags: Precursor;	RecName: Full=Acyl carrier protein {ECO:0000256|RuleBase:RU000722};	Acyl carrier protein/NADH-ubiquinone oxidoreductase, NDUFAB1/SDAP subunit	GO:0009507,chloroplast; GO:0005829,cytosol; GO:0000035,acyl binding; GO:0000036,acyl carrier activity; GO:0031177,phosphopantetheine binding; GO:0009245,lipid A biosynthetic process; GO:0009651,response to salt stress	Phosphopantetheine attachment site
Cluster-10028.0	0	0	0	0.91	0.68	1.83	0	0	0	0	0	0	1.75	15	40.63	0	0	0	down	down	--	--	hypothetical protein AXG93_4486s1070 [Marchantia polymorpha subsp. ruderalis]	--	SubName: Full=Uncharacterized protein {ECO:0000313|EMBL:OAE29536.1};	--	--	--
Cluster-10076.0	0.35	0.23	0	2.28	1.52	1.2	0.21	0.46	0.41	5	3	0	1.75	23	18	3	7	6	down	down	--	K10760 adenylate dimethylallyltransferase (cytokinin synthase) [EC:2.5.1.27 2.5.1.112] | (RefSeq) adenylate isopentenyltransferase-like (A)	adenylate isopentenyltransferase-like [Phalaenopsis equestris]	RecName: Full=Adenylate isopentenyltransferase 8, chloroplastic; Short=AtIPT8; EC=2.5.1.112; AltName: Full=Adenylate dimethylallyltransferase 8; AltName: Full=Cytokinin synthase 8; AltName: Full=Plant growth activator 22; Flags: Precursor;	SubName: Full=Adenylate isopentenyltransferase 8, chloroplastic {ECO:0000313|EMBL:PKU67165.1};	tRNA delta(2)-isopentenylpyrophosphate transferase	GO:0009507,chloroplast; GO:0005739,mitochondrion; GO:0052623,ADP dimethylallyltransferase activity; GO:0009824,AMP dimethylallyltransferase activity; GO:0005524,ATP binding; GO:0052622,ATP dimethylallyltransferase activity; GO:0052381,tRNA dimethylallyltransferase activity; GO:0009691,cytokinin biosynthetic process; GO:0006400,tRNA modification	IPP transferase
Cluster-1009.0	0	0	0	0.78	0.36	1.31	0.08	0	0	0	0	0	1.75	10	36	2	0	0	down	down	--	K00948 ribose-phosphate pyrophosphokinase [EC:2.7.6.1] | (RefSeq) phosphoribosyl pyrophosphate synthetase II (A)	phosphoribosyl pyrophosphate synthetase II [Coccomyxa subellipsoidea C-169]	RecName: Full=Ribose-phosphate pyrophosphokinase 1; EC=2.7.6.1; AltName: Full=Phosphoribosyl pyrophosphate synthase 1;	SubName: Full=Phosphoribosyl pyrophosphate synthetase II {ECO:0000313|EMBL:EIE21976.1};	Ribose-phosphate pyrophosphokinase	GO:0005524,ATP binding; GO:0016301,kinase activity; GO:0000287,magnesium ion binding; GO:0004749,ribose phosphate diphosphokinase activity; GO:0009116,nucleoside metabolic process; GO:0009165,nucleotide biosynthetic process; GO:0009156,ribonucleoside monophosphate biosynthetic process	N-terminal domain of ribose phosphate pyrophosphokinase
Cluster-10090.0	0	0	0	1.83	0.1	1.05	0	0	0	0	0	0	1.75	2.28	23.02	0	0	0	down	down	--	K01456 peptide-N4-(N-acetyl-beta-glucosaminyl)asparagine amidase [EC:3.5.1.52] | (RefSeq) peptide-N(4)-(N-acetyl-beta- glucosaminyl)asparagine amidase-like (A)	potassium channel beta subunit 1 [Klebsormidium nitens]	RecName: Full=Probable voltage-gated potassium channel subunit beta; AltName: Full=K(+) channel subunit beta; AltName: Full=Potassium voltage beta 1; Short=KV-beta1;	SubName: Full=Potassium channel beta subunit 1 {ECO:0000313|EMBL:GAQ85578.1};	Voltage-gated shaker-like K+ channel, subunit beta/KCNAB	GO:0016020,membrane; GO:0005886,plasma membrane; GO:0009506,plasmodesma; GO:0005244,voltage-gated ion channel activity; GO:0006813,potassium ion transport; GO:0034765,regulation of ion transmembrane transport	Aldo/keto reductase family
Cluster-10151.0	0	0	0	0.89	1.52	2.18	0	0	0	0	0	0	1.75	28	40	0	0	0	down	down	--	K01069 hydroxyacylglutathione hydrolase [EC:3.1.2.6] | (RefSeq) probable hydroxyacylglutathione hydrolase 2, chloroplastic isoform X1 (A)	hypothetical protein PHYPA_004191 [Physcomitrella patens]	RecName: Full=Hydroxyacylglutathione hydrolase 2, mitochondrial; EC=3.1.2.6; AltName: Full=Glyoxalase II; Short=Glx II; Flags: Precursor;	SubName: Full=Hydroxyacylglutathione hydrolase {ECO:0000313|EMBL:JAC78167.1};	Glyoxylase	GO:0005739,mitochondrion; GO:0004416,hydroxyacylglutathione hydrolase activity; GO:0005506,iron ion binding; GO:0008270,zinc ion binding; GO:0019243,methylglyoxal catabolic process to D-lactate via S-lactoyl-glutathione	Hydroxyacylglutathione hydrolase C-terminus
Cluster-10190.0	0	0	0	0.69	0.86	1.49	0	0	0	0	0	0	1.75	23	40	0	0	0	down	down	--	--	hypothetical protein CFP56_00144 [Quercus suber]	--	--	--	--	--
Cluster-10202.0	0	0	0	1.43	0.64	1.51	0	0	0	0	0	0	1.75	9	21	0	0	0	down	down	--	--	--	--	--	--	--	--
Cluster-10218.0	0	0	0	0.83	0.49	1.01	0	0	0	0	0	0	1.75	19.58	40.34	0	0	0	down	down	--	K01590 histidine decarboxylase [EC:4.1.1.22] | (RefSeq) hypothetical protein (A)	hypothetical protein CHLRE_01g038250v5 [Chlamydomonas reinhardtii]	RecName: Full=Serine decarboxylase; Short=AtSDC; EC=4.1.1.-; AltName: Full=Protein EMBRYO DEFECTIVE 1075; AltName: Full=Serine decarboxylase 1; Short=AtSDC1;	SubName: Full=Uncharacterized protein {ECO:0000313|EMBL:EFN53269.1};	Glutamate decarboxylase and related proteins	GO:0005829,cytosol; GO:0005886,plasma membrane; GO:0016831,carboxy-lyase activity; GO:0030170,pyridoxal phosphate binding; GO:0019752,carboxylic acid metabolic process; GO:0006580,ethanolamine metabolic process	Pyridoxal-dependent decarboxylase conserved domain
Cluster-10222.0	0	0	0	1.33	0.77	2.34	0	0	0	0	0	0	1.75	15.67	47.48	0	0	0	down	down	--	K01051 pectinesterase [EC:3.1.1.11] | (RefSeq) pectinesterase 1-like (A)	nucleic acid-binding protein [Coccomyxa subellipsoidea C-169]	RecName: Full=Protein OSB4, chloroplastic; AltName: Full=Organellar single-stranded DNA-binding protein 4; Flags: Precursor;	SubName: Full=Nucleic acid-binding protein {ECO:0000313|EMBL:EIE21514.1};	--	GO:0009507,chloroplast; GO:0003697,single-stranded DNA binding	Single-strand binding protein family
Cluster-10363.0	0	0	0	1.51	0.4	1.98	0	0	0	0	0	0	1.75	15.39	77.45	0	0	0	down	down	--	--	hypothetical protein MICPUN_62114 [Micromonas commoda]	--	SubName: Full=Uncharacterized protein {ECO:0000313|EMBL:ACO70115.1};	--	GO:0016021,integral component of membrane	--
Cluster-10521.0	0	0	0	1.12	0.54	1.41	0	0	0	0	0	0	1.75	15	39	0	0	0	down	down	--	K01255 leucyl aminopeptidase [EC:3.4.11.1] | (RefSeq) leucyl aminopeptidase (A)	hypothetical protein POPTR_0012s11610g [Populus trichocarpa]	RecName: Full=Cyclin-U4-1; Short=CycU4;1; AltName: Full=Cyclin-P4.1; Short=CycP4;1;	SubName: Full=Uncharacterized protein {ECO:0000313|EMBL:ERP54760.1};	Cyclin	GO:0019901,protein kinase binding; GO:0007049,cell cycle; GO:0051301,cell division; GO:0000079,regulation of cyclin-dependent protein serine/threonine kinase activity	Cyclin
Cluster-10533.0	0	0	0	1.28	0.36	1.04	0	0	0	0	0	0	1.75	7.01	20.51	0	0	0	down	down	--	K09584 protein disulfide-isomerase A6 [EC:5.3.4.1] | (RefSeq) thioredoxin-domain-containing protein (A)	thioredoxin-domain-containing protein [Coccomyxa subellipsoidea C-169]	RecName: Full=Protein disulfide isomerase-like 2-2; Short=OsPDIL2-2; EC=5.3.4.1; AltName: Full=Protein disulfide isomerase-like 4-2; Short=OsPDIL4-2; Flags: Precursor;	SubName: Full=Thioredoxin-domain-containing protein {ECO:0000313|EMBL:EIE21013.1};	Thioredoxin/protein disulfide isomerase	GO:0005783,endoplasmic reticulum; GO:0005576,extracellular region; GO:0003756,protein disulfide isomerase activity; GO:0045454,cell redox homeostasis; GO:0006457,protein folding; GO:0034976,response to endoplasmic reticulum stress	Thioredoxin
Cluster-1059.0	0	0	0	0.82	2.44	2.79	0	0	0	0	0	0	1.75	43.02	49.03	0	0	0	down	down	--	K03257 translation initiation factor 4A | (RefSeq) eukaryotic initiation factor 4A-like protein (A)	eukaryotic initiation factor 4A-like protein [Coccomyxa subellipsoidea C-169]	RecName: Full=Eukaryotic initiation factor 4A-1; Short=eIF-4A-1; EC=3.6.4.13; AltName: Full=ATP-dependent RNA helicase eIF4A-1; AltName: Full=DEAD-box ATP-dependent RNA helicase 4;	SubName: Full=Eukaryotic initiation factor 4A-like protein {ECO:0000313|EMBL:EIE20276.1};	Translation initiation factor 4F, helicase subunit (eIF-4A) and related helicases	GO:0005737,cytoplasm; GO:0005524,ATP binding; GO:0004004,ATP-dependent RNA helicase activity; GO:0003743,translation initiation factor activity; GO:0010468,regulation of gene expression; GO:0010501,RNA secondary structure unwinding; GO:0006413,translational initiation	Helicase conserved C-terminal domain
Cluster-10594.0	0	0	0	1.46	3.87	3.74	0	0	0	0	0	0	1.75	25	23.05	0	0	0	down	down	--	--	hypothetical protein COCSUDRAFT_52742 [Coccomyxa subellipsoidea C-169]	RecName: Full=NADH dehydrogenase [ubiquinone] 1 beta subcomplex subunit 8, mitochondrial; Flags: Precursor;	SubName: Full=Uncharacterized protein {ECO:0000313|EMBL:EIE25008.1};	--	GO:0016021,integral component of membrane; GO:0005747,mitochondrial respiratory chain complex I; GO:0055114,oxidation-reduction process	--
Cluster-10610.0	0	0	0	12.07	11.84	27.38	0	0	0	0	0	0	1.75	42.29	87.95	0	0	0	down	down	--	K02964 small subunit ribosomal protein S18e | (RefSeq) ribosomal protein S18 component of cytosolic 80S ribosome and 40S small subunit (A)	ribosomal protein S18 component of cytosolic 80S ribosome and 40S small subunit [Coccomyxa subellipsoidea C-169]	RecName: Full=40S ribosomal protein S18;	SubName: Full=Ribosomal protein S18 component of cytosolic 80S ribosome and 40S small subunit {ECO:0000313|EMBL:EIE24636.1};	Ribosomal protein S18	GO:0005840,ribosome; GO:0019843,rRNA binding; GO:0003735,structural constituent of ribosome; GO:0006412,translation	Ribosomal protein S13/S18
Cluster-1066.0	0	0	0	1.62	0.44	0.95	0	0	0	0	0	0	1.75	29.14	63.57	0	0	0	down	down	--	K00281 glycine dehydrogenase [EC:1.4.4.2] | (RefSeq) glycine dehydrogenase (A)	glycine dehydrogenase [Coccomyxa subellipsoidea C-169]	RecName: Full=Glycine dehydrogenase (decarboxylating), mitochondrial; EC=1.4.4.2; AltName: Full=Glycine cleavage system P protein; AltName: Full=Glycine decarboxylase; AltName: Full=Glycine dehydrogenase (aminomethyl-transferring); Flags: Precursor;	RecName: Full=Glycine cleavage system P protein {ECO:0000256|RuleBase:RU364056}; EC=1.4.4.2 {ECO:0000256|RuleBase:RU364056};	Glycine dehydrogenase (decarboxylating)	GO:0005739,mitochondrion; GO:0004375,glycine dehydrogenase (decarboxylating) activity; GO:0006546,glycine catabolic process	Glycine cleavage system P-protein
Cluster-10695.0	0	0	0	5.99	5.78	9.65	0	0	0	0	0	0	1.75	22.06	33.38	0	0	0	down	down	--	--	--	--	--	--	--	--
Cluster-10742.0	0	0	0	2.42	2.09	3.45	0	0	0.04	0	0	0	1.75	59.91	99.67	0	0	1	down	down	--	K00811 aspartate aminotransferase, chloroplastic [EC:2.6.1.1] | (RefSeq) aspartate aminotransferase (A)	aspartate aminotransferase [Coccomyxa subellipsoidea C-169]	RecName: Full=Aspartate aminotransferase P2, mitochondrial; EC=2.6.1.1; AltName: Full=Transaminase A; Flags: Precursor; Fragment;	RecName: Full=Aspartate aminotransferase {ECO:0000256|RuleBase:RU000480}; EC=2.6.1.1 {ECO:0000256|RuleBase:RU000480};	Aspartate aminotransferase/Glutamic oxaloacetic transaminase AAT1/GOT2	GO:0005759,mitochondrial matrix; GO:0005739,mitochondrion; GO:0004069,L-aspartate:2-oxoglutarate aminotransferase activity; GO:0080130,L-phenylalanine:2-oxoglutarate aminotransferase activity; GO:0030170,pyridoxal phosphate binding; GO:0006103,2-oxoglutarate metabolic process; GO:0006531,aspartate metabolic process; GO:0009058,biosynthetic process; GO:0006536,glutamate metabolic process	Aminotransferase class I and II
Cluster-10763.0	0	0	0	6.87	3.48	9.68	0	0	0	0	0	0	1.75	17.49	45.35	0	0	0	down	down	--	K02973 small subunit ribosomal protein S23e | (RefSeq) 40S ribosomal protein S23 (A)	predicted protein [Physcomitrella patens]	RecName: Full=40S ribosomal protein S23; AltName: Full=S12;	SubName: Full=40S ribosomal protein S23 {ECO:0000313|EMBL:JAT45645.1}; Flags: Fragment;	40S ribosomal protein S23	GO:0015935,small ribosomal subunit; GO:0003735,structural constituent of ribosome; GO:0006412,translation	Ribosomal protein S12/S23
Cluster-10896.0	0	0	0	1.8	0.06	1.11	0	0	0	0	0	0	1.75	1.71	34.05	0	0	0	down	down	--	K10255 acyl-lipid omega-6 desaturase (Delta-12 desaturase) [EC:1.14.19.23 1.14.19.45] | (RefSeq) chloroplast w6 desaturase (A)	chloroplast w6 desaturase [Coccomyxa subellipsoidea C-169]	RecName: Full=Omega-6 fatty acid desaturase, chloroplastic {ECO:0000303|PubMed:7846158}; EC=1.14.19.23 {ECO:0000269|PubMed:7846158}; Flags: Precursor;	SubName: Full=Chloroplast w6 desaturase {ECO:0000313|EMBL:EIE24232.1};	--	GO:0009507,chloroplast; GO:0009941,chloroplast envelope; GO:0009706,chloroplast inner membrane; GO:0016021,integral component of membrane; GO:0016491,oxidoreductase activity; GO:0019904,protein domain specific binding; GO:0006633,fatty acid biosynthetic process; GO:0010205,photoinhibition; GO:0006636,unsaturated fatty acid biosynthetic process	Fatty acid desaturase
Cluster-11079.0	0	0	0	3.89	2.9	6.71	0	0	0	0	0	0	1.75	26.24	59.1	0	0	0	down	down	--	--	--	--	--	--	--	--
Cluster-11135.0	0	0	0	2.37	1.76	5.11	0	0	0	0	0	0	1.75	20.71	59	0	0	0	down	down	--	--	--	--	--	--	--	--
Cluster-11255.0	0	0	0	1.61	1.46	2.62	0	0	0	0	0	0	1.75	18.57	32.89	0	0	0	down	down	--	--	--	--	--	--	--	--
Cluster-11260.0	0.09	0.17	0.09	0	0	0	0.62	0.36	0.84	4	7	4	1.75	0	0	28	17	39	--	up	down	K11593 eukaryotic translation initiation factor 2C | (RefSeq) protein argonaute 7-like (A)	protein argonaute 7-like [Dendrobium catenatum]	RecName: Full=Protein argonaute 7; Short=OsAGO7; AltName: Full=Protein SHOOT ORGANIZATION 2; AltName: Full=Protein SHOOTLESS 4;	SubName: Full=Protein argonaute 7 {ECO:0000313|EMBL:PKU59453.1};	Translation initiation factor 2C (eIF-2C) and related proteins	GO:0005737,cytoplasm; GO:0003676,nucleic acid binding; GO:0010492,maintenance of shoot apical meristem identity; GO:0010599,production of lsiRNA involved in RNA interference; GO:0010267,production of ta-siRNAs involved in RNA interference; GO:0040034,regulation of development, heterochronic; GO:0016246,RNA interference; GO:0010050,vegetative phase change; GO:0060145,viral gene silencing in virus …	Piwi domain
Cluster-11402.0	0	0	0.11	5.55	1.33	3.6	0	0	0	0	0	1	1.75	13	34.47	0	0	0	down	down	--	--	hypothetical protein COCSUDRAFT_62329 [Coccomyxa subellipsoidea C-169]	--	SubName: Full=Uncharacterized protein {ECO:0000313|EMBL:EIE24918.1};	--	GO:0016021,integral component of membrane	--
Cluster-11407.0	0.45	0.47	2.07	0.36	0.1	0.2	0.89	2	1.31	7.68	7.46	36	1.75	1.77	3.67	15	36.21	22.87	--	up	false	--	F-box protein At2g27310-like [Dendrobium catenatum]	RecName: Full=F-box protein At2g27310;	SubName: Full=F-box protein {ECO:0000313|EMBL:PKU65414.1};	--	--	--
Cluster-11465.0	0	0	0	1.54	1.69	1.98	0	0	0.05	0	0	0	1.75	35	41	0	0	1	down	down	--	--	hypothetical protein F511_16202 [Dorcoceras hygrometricum]	--	SubName: Full=N-acetyltransferase {ECO:0000313|EMBL:OQS00017.1};	--	GO:0016407,acetyltransferase activity; GO:0008152,metabolic process	N-acetyltransferase
Cluster-11490.0	0.41	0.19	0.29	0.04	0.21	0.17	0.46	0.33	0.65	26	11	18	1.75	14	11	28	21	41	--	up	false	--	--	--	--	--	--	--
Cluster-11520.0	0	0	0	0.57	0.96	0.89	0.13	0.05	0	0	0	0	1.75	54.56	51.05	7.11	2.92	0	down	down	--	--	--	--	--	--	--	--
Cluster-11583.0	0	0	0	2.21	0	2.2	0	0	0	0	0	0	1.75	0	34.38	0	0	0	down	down	--	--	--	--	--	--	--	--
Cluster-11584.0	0	0	0	2.09	0.96	4.44	0	0	0	0	0	0	1.75	11	50	0	0	0	down	down	--	K17302 coatomer subunit beta' | (RefSeq) hypothetical protein (A)	hypothetical protein TSOC_013414 [Tetrabaena socialis]	--	SubName: Full=Expressed protein {ECO:0000313|EMBL:EFN55540.1};	--	--	--
Cluster-11590.0	0	0	0	0.94	0	0.75	0	0	0	0	0	0	1.75	0	23.39	0	0	0	--	down	--	--	expressed protein [Chlorella variabilis]	--	SubName: Full=Expressed protein {ECO:0000313|EMBL:EFN59958.1};	--	--	--
Cluster-11645.0	0	0	0	0.95	0.13	1.31	0	0	0	0	0	0	1.75	4.83	47.53	0	0	0	down	down	--	K14510 serine/threonine-protein kinase CTR1 [EC:2.7.11.1] | (RefSeq) serine/threonine-protein kinase CTR1-like (A)	kinase-like protein, partial [Coccomyxa subellipsoidea C-169]	RecName: Full=Serine/threonine-protein kinase CTR1 {ECO:0000303|PubMed:8431946}; EC=2.7.11.1 {ECO:0000305}; AltName: Full=Protein CONSTITUTIVE TRIPLE RESPONSE1 {ECO:0000303|PubMed:8431946};	SubName: Full=Kinase-like protein {ECO:0000313|EMBL:EIE18296.1}; Flags: Fragment;	Tyrosine kinase specific for activated (GTP-bound) p21cdc42Hs	GO:0005789,endoplasmic reticulum membrane; GO:0005524,ATP binding; GO:0004674,protein serine/threonine kinase activity; GO:0004712,protein serine/threonine/tyrosine kinase activity; GO:0004871,NA; GO:0071281,cellular response to iron ion; GO:0009873,ethylene-activated signaling pathway; GO:0009686,gibberellin biosynthetic process; GO:0010105,negative regulation of ethylene-activated signaling pat…	Protein tyrosine kinase
Cluster-11747.0	0	0	0	4.72	1.3	3.6	0	0	0	0	0	0	1.75	9	23.95	0	0	0	down	down	--	K02998 small subunit ribosomal protein SAe | (RefSeq) ribosomal protein S2 (A)	ribosomal protein S2 [Coccomyxa subellipsoidea C-169]	RecName: Full=40S ribosomal protein SA {ECO:0000255|HAMAP-Rule:MF_03015};	RecName: Full=40S ribosomal protein SA {ECO:0000256|HAMAP-Rule:MF_03015};	40S ribosomal protein SA (P40)/Laminin receptor 1	GO:0030686,90S preribosome; GO:0022627,cytosolic small ribosomal subunit; GO:0003735,structural constituent of ribosome; GO:0000447,endonucleolytic cleavage in ITS1 to separate SSU-rRNA from 5.8S rRNA and LSU-rRNA from tricistronic rRNA transcript (SSU-rRNA, 5.8S rRNA, LSU-rRNA); GO:0000461,endonucleolytic cleavage to generate mature 3'-end of SSU-rRNA from (SSU-rRNA, 5.8S rRNA, LSU-rRNA); GO:000…	Ribosomal protein S2
Cluster-11749.0	0	0	0	1.2	0.46	1.3	0	0	0	0	0	0	1.75	22	63.46	0	0	0	down	down	--	--	trimeric LpxA-like protein [Coccomyxa subellipsoidea C-169]	--	SubName: Full=Trimeric LpxA-like protein {ECO:0000313|EMBL:EIE26435.1};	--	GO:0016740,transferase activity	Bacterial transferase hexapeptide (six repeats)
Cluster-11802.0	1.28	1.5	0.84	0.33	0.51	0.59	2.36	1.67	2.41	16.62	17.92	11.11	1.75	7	8	30.06	22.98	32.01	--	up	false	K01255 leucyl aminopeptidase [EC:3.4.11.1] | (RefSeq) leucyl aminopeptidase (A)	cyclin-P4-1-like [Dendrobium catenatum]	RecName: Full=Cyclin-P4-1; Short=CycP4;1;	SubName: Full=Cyclin-P4-1 {ECO:0000313|EMBL:PKU81585.1};	Cyclin	GO:0019901,protein kinase binding; GO:0007049,cell cycle; GO:0051301,cell division; GO:0000079,regulation of cyclin-dependent protein serine/threonine kinase activity	Cyclin
Cluster-12014.0	0	0	0	0.76	0.17	0.45	0	0	0.02	0	0	0	1.75	7.99	21.51	0	0	1	down	down	--	--	--	--	--	--	--	--
Cluster-1225.0	0	0	0	1.12	0.28	1.04	0	0	0.04	0	0	0	1.75	13	49	0	0	2	down	down	--	K09420 transcriptional activator Myb | (RefSeq) SANT/Myb domain (A)	Homeodomain-like protein, partial [Coccomyxa subellipsoidea C-169]	RecName: Full=Transcription factor MYB3R-3 {ECO:0000303|PubMed:11597504}; AltName: Full=Myb-related protein 3R-3 {ECO:0000303|PubMed:11597504};	SubName: Full=Homeodomain-like protein {ECO:0000313|EMBL:EIE22491.1}; Flags: Fragment;	Transcription factor, Myb superfamily	GO:0005634,nucleus; GO:0003700,DNA-binding transcription factor activity; GO:0043565,sequence-specific DNA binding; GO:0006974,cellular response to DNA damage stimulus; GO:0008285,negative regulation of cell proliferation; GO:0045892,negative regulation of transcription, DNA-templated; GO:0009733,response to auxin; GO:0009723,response to ethylene; GO:0009753,response to jasmonic acid; GO:0009751,…	Myb-like DNA-binding domain
Cluster-12262.0	1.23	1.97	0.6	0	0	0	2.37	1.13	2.36	12	18	6	1.75	0	0	23	12	24	--	up	false	K16281 RING-H2 zinc finger protein RHA1 | (RefSeq) E3 ubiquitin-protein ligase RHA2B-like (A)	E3 ubiquitin-protein ligase RHA2B-like [Dendrobium catenatum]	RecName: Full=Probable E3 ubiquitin-protein ligase RHA1A {ECO:0000305}; EC=2.3.2.27; AltName: Full=RING-H2 finger A1a {ECO:0000303|PubMed:9781696}; AltName: Full=RING-H2 zinc finger protein RHA1a {ECO:0000305}; AltName: Full=RING-type E3 ubiquitin transferase RHA1A {ECO:0000305};	SubName: Full=RING-H2 finger protein ATL49 {ECO:0000313|EMBL:PKU76722.1};	FOG: Predicted E3 ubiquitin ligase	GO:0046872,metal ion binding; GO:0061630,ubiquitin protein ligase activity; GO:0043161,proteasome-mediated ubiquitin-dependent protein catabolic process	Ring finger domain
Cluster-12419.0	0.56	0.08	0.76	1.33	1.52	1.26	0.57	0.13	0.41	8	1	11	1.75	23	19	8	2	6	--	down	--	K01674 carbonic anhydrase [EC:4.2.1.1] | (RefSeq) alpha carbonic anhydrase 7-like (A)	alpha carbonic anhydrase 7-like [Phalaenopsis equestris]	RecName: Full=Alpha carbonic anhydrase 7; Short=AtaCA7; Short=AtalphaCA7; EC=4.2.1.1; AltName: Full=Alpha carbonate dehydratase 7; Flags: Precursor;	SubName: Full=Bifunctional monodehydroascorbate reductase and carbonic anhydrase nectarin-3 {ECO:0000313|EMBL:PKU61578.1};	Carbonic anhydrase	GO:0009570,chloroplast stroma; GO:0004089,carbonate dehydratase activity; GO:0008270,zinc ion binding; GO:0006730,one-carbon metabolic process	Eukaryotic-type carbonic anhydrase
Cluster-12533.0	0	0	0	2.65	0.47	2.8	0	0	0	0	0	0	1.75	6.24	37	0	0	0	down	down	--	--	--	--	--	--	--	--
Cluster-12547.1	0	0	0	2.55	0.8	3.03	0	0	0	0	0	0	1.75	11.12	41.78	0	0	0	down	down	--	K01061 carboxymethylenebutenolidase [EC:3.1.1.45] | (RefSeq) predicted protein (A)	predicted protein [Micromonas commoda]	--	SubName: Full=Uncharacterized protein {ECO:0000313|EMBL:ACO65449.1};	Predicted hydrolase related to dienelactone hydrolase	GO:0016787,hydrolase activity	Dienelactone hydrolase family
Cluster-12610.0	0	0	0	1.12	0.56	1.85	0	0	0	0	0	0	1.75	13	43	0	0	0	down	down	--	K03841 fructose-1,6-bisphosphatase I [EC:3.1.3.11] | (RefSeq) fructose-1,6-bisphosphatase (A)	fructose-1,6-bisphosphatase [Coccomyxa subellipsoidea C-169]	RecName: Full=Fructose-1,6-bisphosphatase 1, chloroplastic {ECO:0000305}; Short=FBPase1 {ECO:0000305}; EC=3.1.3.11 {ECO:0000305}; AltName: Full=D-fructose-1,6-bisphosphate 1-phosphohydrolase {ECO:0000305}; AltName: Full=Protein HIGH CYCLIC ELECTRON FLOW 1 {ECO:0000303|PubMed:20081115}; Flags: Precursor;	SubName: Full=Fructose-1,6-bisphosphatase {ECO:0000313|EMBL:EIE25854.1};	Fructose-1,6-bisphosphatase	GO:0048046,apoplast; GO:0009507,chloroplast; GO:0009570,chloroplast stroma; GO:0005829,cytosol; GO:0010319,stromule; GO:0042132,fructose 1,6-bisphosphate 1-phosphatase activity; GO:0046872,metal ion binding; GO:0030388,fructose 1,6-bisphosphate metabolic process; GO:0006002,fructose 6-phosphate metabolic process; GO:0006000,fructose metabolic process; GO:0006094,gluconeogenesis; GO:0015979,photos…	Fructose-1-6-bisphosphatase, N-terminal domain
Cluster-12717.0	0	0	0	1.5	0.81	2.26	0	0	0	0	0	0	1.75	13	36	0	0	0	down	down	--	K09564 peptidyl-prolyl isomerase E (cyclophilin E) [EC:5.2.1.8] | (RefSeq) hypothetical protein (A)	hypothetical protein COCSUDRAFT_67908 [Coccomyxa subellipsoidea C-169]	RecName: Full=Glycine-rich RNA-binding protein 2, mitochondrial; Short=AtGR-RBP2; AltName: Full=AtRBG2; AltName: Full=Glycine-rich protein 2; Short=AtGRP2; AltName: Full=Mitochondrial RNA-binding protein 1a; Short=At-mRBP1a; Flags: Precursor;	SubName: Full=Uncharacterized protein {ECO:0000313|EMBL:EIE19477.1};	Cyclophilin-type peptidyl-prolyl cis-trans isomerase	GO:0005739,mitochondrion; GO:0005524,ATP binding; GO:0005507,copper ion binding; GO:0003690,double-stranded DNA binding; GO:0034336,misfolded RNA binding; GO:0003723,RNA binding; GO:0003697,single-stranded DNA binding; GO:0009631,cold acclimation; GO:0060567,negative regulation of DNA-templated transcription, termination; GO:0009409,response to cold; GO:0006970,response to osmotic stress; GO:0009…	RNA recognition motif. (a.k.a. RRM, RBD, or RNP domain)
Cluster-12864.0	0.24	0.26	0.43	0.88	1.36	0.99	0.24	0.21	0	9.91	9.72	17.9	1.75	58.62	43.19	9.61	9.11	0	down	down	--	--	uncharacterized protein LOC110413413 [Herrania umbratica]	--	SubName: Full=LOW QUALITY PROTEIN: uncharacterized protein LOC103696607 {ECO:0000313|RefSeq:XP_008776509.1};	FOG: Transposon-encoded proteins with TYA, reverse transcriptase, integrase domains in various combinations	--	--
Cluster-12868.0	0.77	1.84	0.37	0	0	0.06	0.78	1.62	0	23	50.05	11	1.75	0	2.02	22.56	50.14	0	up	up	false	--	probable E3 ubiquitin-protein ligase MARCH10 [Dendrobium catenatum]	--	SubName: Full=E3 ubiquitin-protein ligase MARCH6 {ECO:0000313|EMBL:PKU77114.1};	Protein involved in mRNA turnover and stability	--	RING-variant domain
Cluster-12872.1	0.87	0.74	0.81	1.89	1.67	1.79	1.1	0.99	1.11	23.79	18.45	22.36	1.75	47.73	51.58	29.17	28.19	30.6	down	false	false	--	uncharacterized protein LOC110031388 isoform X1 [Phalaenopsis equestris]	--	SubName: Full=Uncharacterized protein {ECO:0000313|EMBL:PKU88097.1};	--	--	Uncharacterized conserved protein (DUF2358)
Cluster-12961.0	0	0	0	2.99	1.11	4.3	0	0	0	0	0	0	1.75	19	73	0	0	0	down	down	--	K08956 AFG3 family protein [EC:3.4.24.-] | (RefSeq) ATP-dependent zinc metalloprotease FTSH 10, mitochondrial (A)	dehydrogenase, partial [Coccomyxa subellipsoidea C-169]	RecName: Full=Uncharacterized protein At2g34460, chloroplastic; Flags: Precursor;	SubName: Full=Dehydrogenase {ECO:0000313|EMBL:EIE22705.1}; Flags: Fragment;	Predicted dehydrogenase	GO:0009507,chloroplast; GO:0009941,chloroplast envelope; GO:0009534,chloroplast thylakoid; GO:0009535,chloroplast thylakoid membrane; GO:0005622,intracellular; GO:0010287,plastoglobule	NAD(P)H-binding
Cluster-12991.1	0	0.33	0.34	0.06	0.09	0.42	0.94	0.84	1.23	0	9.7	11.09	1.75	3.15	14.26	29.69	28.23	40.28	--	up	false	--	--	--	--	--	--	--
Cluster-12991.100002	2.94	4.09	3.1	2.99	2.31	2.33	7.05	4.82	8.61	42	54	45	1.75	35	35	99	73	126	--	up	false	K10406 kinesin family member C2/C3 | (RefSeq) kinesin-like protein KIN-14F isoform X1 (A)	Kinesin-4 [Apostasia shenzhenica]	RecName: Full=Kinesin-like protein KIN-14F {ECO:0000305};	SubName: Full=Kinesin-4 {ECO:0000313|EMBL:PKA57718.1};	--	GO:0005874,microtubule; GO:0005524,ATP binding; GO:0008017,microtubule binding; GO:0003777,microtubule motor activity; GO:0007018,microtubule-based movement	--
Cluster-12991.100006	11.71	9.72	13.21	21.06	17.67	16.1	10.93	8.37	8.63	518.83	388.82	584.98	1.75	810.83	747.2	467.82	380	381.67	--	down	false	K21989 calcium permeable stress-gated cation channel | (RefSeq) CSC1-like protein RXW8 (A)	calmodulin-binding protein 60 A [Phalaenopsis equestris]	RecName: Full=Calmodulin-binding protein 60 B {ECO:0000303|PubMed:11782485};	SubName: Full=Uncharacterized protein {ECO:0000313|EMBL:PKA56344.1};	--	GO:0005634,nucleus; GO:0005516,calmodulin binding; GO:0003677,DNA binding; GO:0006355,regulation of transcription, DNA-templated; GO:0006950,response to stress; GO:0006351,transcription, DNA-templated	Calmodulin binding protein-like
Cluster-12991.100013	56.9	96.17	75.32	33.96	29.3	30.52	84.4	71.69	98.02	561.33	888.42	764.24	1.75	311.02	317.27	827.18	766.78	1007.15	up	up	false	K09588 cytochrome P450 family 90 subfamily A polypeptide 1 [EC:1.14.-.-] | (RefSeq) cytochrome P450 90A1-like (A)	cytochrome P450 90A1-like [Dendrobium catenatum]	RecName: Full=Cytochrome P450 90A3 {ECO:0000305}; EC=1.14.99.- {ECO:0000305}; AltName: Full=Protein CONSTITUTIVE PHOTOMORPHOGENESIS AND DWARFISM 1 {ECO:0000303|Ref.7}; Short=OsCPD1 {ECO:0000303|Ref.7}; AltName: Full=Steroid 23-alpha-hydroxylase {ECO:0000305};	SubName: Full=Cytochrome P450 90A1 {ECO:0000313|EMBL:PKU84755.1};	Cytochrome P450 CYP4/CYP19/CYP26 subfamilies	GO:0016021,integral component of membrane; GO:0005886,plasma membrane; GO:0080132,fatty acid alpha-hydroxylase activity; GO:0020037,heme binding; GO:0005506,iron ion binding; GO:0004497,monooxygenase activity; GO:0016705,oxidoreductase activity, acting on paired donors, with incorporation or reduction of molecular oxygen; GO:0016132,brassinosteroid biosynthetic process; GO:0010268,brassinosteroid…	Cytochrome P450
Cluster-12991.100017	29.02	34.76	32.66	13.88	10.59	6.82	16.73	21.72	21.28	328	365.71	377.85	1.75	127.96	81.19	186.96	263.76	248.74	up	false	false	K14332 photosystem I subunit PsaO | (RefSeq) photosystem I subunit O (A)	photosystem I subunit O [Phalaenopsis equestris]	RecName: Full=Photosystem I subunit O; Short=PSI-O; Flags: Precursor;	SubName: Full=Uncharacterized protein {ECO:0000313|EMBL:PKU65412.1};	--	GO:0009507,chloroplast; GO:0009535,chloroplast thylakoid membrane; GO:0016021,integral component of membrane; GO:0009522,photosystem I; GO:0009579,thylakoid; GO:0009768,photosynthesis, light harvesting in photosystem I; GO:0009767,photosynthetic electron transport chain	--
Cluster-12991.100040	0.09	0.35	0.25	0.25	0.33	0.26	0.48	0.85	0.83	3.51	12.64	9.89	1.75	13.48	10.89	18.5	34.93	33.16	--	up	false	K15285 solute carrier family 35, member E3 | (RefSeq) uncharacterized membrane protein At1g06890 (A)	hypothetical protein BC332_15495 [Capsicum chinense]	RecName: Full=UDP-xylose transporter 1 {ECO:0000312|EMBL:AKA88212.1};	SubName: Full=Uncharacterized protein {ECO:0000313|EMBL:PHU14290.1};	Glucose-6-phosphate/phosphate and phosphoenolpyruvate/phosphate antiporter	GO:0005783,endoplasmic reticulum; GO:0005789,endoplasmic reticulum membrane; GO:0005794,Golgi apparatus; GO:0000139,Golgi membrane; GO:0016021,integral component of membrane; GO:0015297,antiporter activity; GO:0005464,UDP-xylose transmembrane transporter activity; GO:0008643,carbohydrate transport; GO:0015790,UDP-xylose transmembrane transport	Triose-phosphate Transporter family
Cluster-12991.100041	4.81	7.25	4.91	2.71	4.84	3.83	10.52	8.6	6.91	30.78	44.51	32.94	1.75	34.16	25.91	68.09	61.94	47.4	--	up	false	K15285 solute carrier family 35, member E3 | (RefSeq) uncharacterized membrane protein At1g06890 isoform X1 (A)	uncharacterized membrane protein At1g06890 isoform X2 [Dendrobium catenatum]	RecName: Full=UDP-xylose transporter 1 {ECO:0000312|EMBL:AKA88212.1};	SubName: Full=Nucleotide/sugar transporter family protein {ECO:0000313|EMBL:AQK44916.1};	Glucose-6-phosphate/phosphate and phosphoenolpyruvate/phosphate antiporter	GO:0005783,endoplasmic reticulum; GO:0005789,endoplasmic reticulum membrane; GO:0005794,Golgi apparatus; GO:0000139,Golgi membrane; GO:0016021,integral component of membrane; GO:0015297,antiporter activity; GO:0005464,UDP-xylose transmembrane transporter activity; GO:0008643,carbohydrate transport; GO:0015790,UDP-xylose transmembrane transport	--
Cluster-12991.100043	0	0.66	0.66	0	0	0	0.29	0.41	0.76	0	46.81	51.71	1.75	0	0	22.26	32.89	59.21	up	up	false	K08818 cell division cycle 2-like [EC:2.7.11.22] | (RefSeq) cyclin-dependent kinase G-2-like isoform X1 (A)	cyclin-dependent kinase G-2-like isoform X1 [Dendrobium catenatum]	RecName: Full=Cyclin-dependent kinase G-2; Short=CDKG;2; EC=2.7.11.22; EC=2.7.11.23;	SubName: Full=Cyclin-dependent kinase G-2 {ECO:0000313|EMBL:PKU76205.1};	Protein kinase PITSLRE and related kinases	GO:0005634,nucleus; GO:0005524,ATP binding; GO:0004693,cyclin-dependent protein serine/threonine kinase activity; GO:0008353,RNA polymerase II CTD heptapeptide repeat kinase activity; GO:0006468,protein phosphorylation; GO:0010468,regulation of gene expression; GO:0007346,regulation of mitotic cell cycle	Protein kinase domain
Cluster-12991.100046	4.68	3.41	3.74	2.9	1.97	1.66	1.5	1.47	2.44	318.42	208.93	253.37	1.75	138.63	118.61	98.07	102.05	164.82	--	false	up	K20178 vacuolar protein sorting-associated protein 8 | (RefSeq) hypothetical protein (A)	GTP-binding protein At3g49725, chloroplastic isoform X1 [Dendrobium catenatum]	RecName: Full=GTP-binding protein At3g49725, chloroplastic; Flags: Precursor;	SubName: Full=GTP-binding protein {ECO:0000313|EMBL:PKA54784.1};	Predicted GTP binding protein	GO:0009507,chloroplast; GO:0005737,cytoplasm; GO:0005525,GTP binding; GO:0046872,metal ion binding; GO:0043022,ribosome binding	GTP-binding GTPase Middle Region
Cluster-12991.100047	2.25	1.34	1.72	1.83	2.78	1.02	0.86	0.93	1.16	149.04	79.56	113.19	1.75	189.33	70.34	54.9	62.6	76.49	--	false	up	K20178 vacuolar protein sorting-associated protein 8 | (RefSeq) hypothetical protein (A)	GTP-binding protein At3g49725, chloroplastic isoform X1 [Dendrobium catenatum]	RecName: Full=GTP-binding protein At3g49725, chloroplastic; Flags: Precursor;	SubName: Full=GTP-binding protein {ECO:0000313|EMBL:PKA54784.1};	Predicted GTP binding protein	GO:0009507,chloroplast; GO:0005737,cytoplasm; GO:0005525,GTP binding; GO:0046872,metal ion binding; GO:0043022,ribosome binding	GTP-binding GTPase Middle Region
Cluster-12991.100054	4.45	3.59	2.01	5.87	5.69	4.01	13.19	6.37	6.81	139.73	102.09	63.39	1.75	185.72	131.75	401.39	206.28	214.41	--	false	down	K00002 alcohol dehydrogenase (NADP+) [EC:1.1.1.2] | (RefSeq) aldo-keto reductase family 4 member C10-like isoform X1 (A)	aldo-keto reductase family 4 member C10-like isoform X1 [Dendrobium catenatum]	RecName: Full=NADPH-dependent aldo-keto reductase, chloroplastic {ECO:0000303|PubMed:21169366}; Short=AtChlAKR {ECO:0000303|PubMed:21169366}; EC=1.1.1.- {ECO:0000269|PubMed:19616008, ECO:0000269|PubMed:21169366}; AltName: Full=Aldo-keto reductase family 4 member C9;	SubName: Full=Aldo-keto reductase family 4 member C9 {ECO:0000313|EMBL:PKU88133.1};	Aldo/keto reductase family proteins	GO:0009507,chloroplast; GO:0008106,alcohol dehydrogenase (NADP+) activity; GO:0004033,aldo-keto reductase (NADP) activity; GO:0070401,NADP+ binding; GO:0016229,steroid dehydrogenase activity; GO:0055114,oxidation-reduction process; GO:0009409,response to cold; GO:0009651,response to salt stress; GO:0009636,response to toxic substance; GO:0009414,response to water deprivation	Aldo/keto reductase family
Cluster-12991.100056	0.74	0.23	1.87	1.98	3.83	5.2	0	0	0	24.25	6.99	61.72	1.75	131.22	179.56	0	0	0	down	down	up	K00002 alcohol dehydrogenase (NADP+) [EC:1.1.1.2] | (RefSeq) aldo-keto reductase family 4 member C10-like isoform X1 (A)	aldo-keto reductase family 4 member C10-like isoform X1 [Dendrobium catenatum]	RecName: Full=NADPH-dependent aldo-keto reductase, chloroplastic {ECO:0000303|PubMed:21169366}; Short=AtChlAKR {ECO:0000303|PubMed:21169366}; EC=1.1.1.- {ECO:0000269|PubMed:19616008, ECO:0000269|PubMed:21169366}; AltName: Full=Aldo-keto reductase family 4 member C9;	SubName: Full=Aldo-keto reductase family 4 member C9 {ECO:0000313|EMBL:PKU88133.1};	Aldo/keto reductase family proteins	GO:0009507,chloroplast; GO:0008106,alcohol dehydrogenase (NADP+) activity; GO:0004033,aldo-keto reductase (NADP) activity; GO:0070401,NADP+ binding; GO:0016229,steroid dehydrogenase activity; GO:0055114,oxidation-reduction process; GO:0009409,response to cold; GO:0009651,response to salt stress; GO:0009636,response to toxic substance; GO:0009414,response to water deprivation	Aldo/keto reductase family
Cluster-12991.100057	0.79	0.93	0.77	1.24	1.56	2.04	2.47	1.69	2.44	24.72	26.44	23.98	1.75	50.68	66.77	74.75	54.4	76.6	--	false	down	K00002 alcohol dehydrogenase (NADP+) [EC:1.1.1.2] | (RefSeq) aldo-keto reductase family 4 member C10-like isoform X1 (A)	aldo-keto reductase family 4 member C10-like isoform X1 [Dendrobium catenatum]	RecName: Full=NADPH-dependent aldo-keto reductase, chloroplastic {ECO:0000303|PubMed:21169366}; Short=AtChlAKR {ECO:0000303|PubMed:21169366}; EC=1.1.1.- {ECO:0000269|PubMed:19616008, ECO:0000269|PubMed:21169366}; AltName: Full=Aldo-keto reductase family 4 member C9;	SubName: Full=Aldo-keto reductase family 4 member C9 {ECO:0000313|EMBL:PKU88133.1};	Aldo/keto reductase family proteins	GO:0009507,chloroplast; GO:0008106,alcohol dehydrogenase (NADP+) activity; GO:0004033,aldo-keto reductase (NADP) activity; GO:0070401,NADP+ binding; GO:0016229,steroid dehydrogenase activity; GO:0055114,oxidation-reduction process; GO:0009409,response to cold; GO:0009651,response to salt stress; GO:0009636,response to toxic substance; GO:0009414,response to water deprivation	Aldo/keto reductase family
Cluster-12991.100062	8.7	5.87	6.23	0	0	0	7.33	4.18	7.45	39	26	30	1.75	0	0	34	22	37	up	up	false	--	PREDICTED: uncharacterized protein LOC105046047 [Elaeis guineensis]	--	SubName: Full=uncharacterized protein LOC103702238 {ECO:0000313|RefSeq:XP_008782790.2};	--	--	--
Cluster-12991.100071	3.45	6.3	8.11	2.66	3.11	2.32	6.63	4.93	5.34	21	37	52	1.75	21	15	41	34	35	up	up	false	--	--	--	--	--	--	--
Cluster-12991.100072	1.83	2.05	1.61	0.62	0.83	0.78	0.77	1.01	1.13	56.98	57.87	50.24	1.75	26.84	25.62	23.39	32.36	35.5	up	false	up	--	hypothetical protein ZEAMMB73_Zm00001d029422 [Zea mays]	--	SubName: Full=Uncharacterized protein {ECO:0000313|EMBL:ONL98702.1, ECO:0000313|EnsemblPlants:Zm00001d029422_P007};	--	--	--
Cluster-12991.100074	54.9	68.75	73.2	53.45	31.55	28.42	102.2	68.72	63.69	203.49	256.82	295.99	1.75	135.79	112.49	398.08	308.28	267.72	--	up	false	--	--	--	--	--	--	--
Cluster-12991.100077	0.35	0.39	0.21	0.33	0.71	0.48	1.16	0.62	1.28	18	18	11	1.75	38	26	58	33	66	--	false	down	--	--	--	--	--	--	--
Cluster-12991.100078	0.33	0.1	0.57	1.41	1.9	1.42	0.76	0.68	1.41	11.92	3.39	20.33	1.75	70.4	52.93	26.18	24.77	50.31	down	false	false	K17046 protein DEK | (RefSeq) factor of DNA methylation 4-like (A)	PREDICTED: factor of DNA methylation 1-like [Phoenix dactylifera]	RecName: Full=Factor of DNA methylation 3 {ECO:0000303|PubMed:22302148};	SubName: Full=factor of DNA methylation 1-like {ECO:0000313|RefSeq:XP_008802711.1, ECO:0000313|RefSeq:XP_008802712.1};	--	GO:0005655,nucleolar ribonuclease P complex; GO:0080188,RNA-directed DNA methylation	--
Cluster-12991.100085	4.45	10.19	3.88	2.01	3.17	0.62	5.72	5.65	2.21	131.87	273.98	115.43	1.75	97.86	19.34	164.48	173.09	65.71	up	false	false	K04043 molecular chaperone DnaK | (RefSeq) heat shock 70 kDa protein, mitochondrial-like isoform X1 (A)	heat shock 70 kDa protein, mitochondrial-like isoform X2 [Dendrobium catenatum]	RecName: Full=Heat shock 70 kDa protein, mitochondrial; Flags: Precursor;	SubName: Full=Heat shock 70 kDa protein, mitochondrial {ECO:0000313|EMBL:PKU86251.1};	Molecular chaperones mortalin/PBP74/GRP75, HSP70 superfamily	GO:0005739,mitochondrion; GO:0005524,ATP binding; GO:0051082,unfolded protein binding; GO:0006457,protein folding	Hsp70 protein
Cluster-12991.100086	0	0.14	0.36	0.21	0.13	0.34	0.06	0	0	0	12.7	36.38	1.75	13.3	35.81	5.64	0	0	--	down	--	K01147 exoribonuclease II [EC:3.1.13.1] | (RefSeq) uncharacterized protein LOC106774033 (A)	Retrovirus-related Pol polyprotein from transposon TNT 1-94 [Cajanus cajan]	--	SubName: Full=Retrovirus-related Pol polyprotein from transposon TNT 1-94 {ECO:0000313|EMBL:KYP52255.1};	--	GO:0003676,nucleic acid binding; GO:0015074,DNA integration	--
Cluster-12991.100087	0.09	0.15	0.15	0.57	0.34	0.39	0.57	0.28	0.46	8.27	12.22	13.66	1.75	31.73	36.66	49.19	25.46	40.74	down	false	down	--	uncharacterized protein LOC110114980 [Dendrobium catenatum]	--	SubName: Full=Uncharacterized protein {ECO:0000313|EMBL:PKU84791.1};	--	--	--
Cluster-12991.100093	1.7	0.8	10.01	16.19	25.35	19.52	0.94	1.68	0.29	47.43	20.3	279.98	1.75	736.2	570.06	25.35	48.39	8.23	--	down	false	K20495 long-chain fatty acid omega-monooxygenase [EC:1.14.13.205] | (RefSeq) hypothetical protein (A)	cytochrome P450 704C1-like [Phalaenopsis equestris]	RecName: Full=Cytochrome P450 704C1; EC=1.14.-.-; AltName: Full=Cytochrome P450 CYPD;	SubName: Full=Cytochrome P450 704C1 {ECO:0000313|EMBL:PKU73111.1};	Cytochrome P450 CYP4/CYP19/CYP26 subfamilies	GO:0016021,integral component of membrane; GO:0020037,heme binding; GO:0005506,iron ion binding; GO:0004497,monooxygenase activity; GO:0016705,oxidoreductase activity, acting on paired donors, with incorporation or reduction of molecular oxygen	Cytochrome P450
Cluster-12991.100094	2.55	0.75	2.82	13.01	15.81	12.44	0.28	0	0.46	64	17.13	71.15	1.75	413.87	327.02	6.72	0	11.52	down	down	up	K20495 long-chain fatty acid omega-monooxygenase [EC:1.14.13.205] | (RefSeq) hypothetical protein (A)	cytochrome P450 704C1-like [Phalaenopsis equestris]	RecName: Full=Cytochrome P450 704C1; EC=1.14.-.-; AltName: Full=Cytochrome P450 CYPD;	SubName: Full=Cytochrome P450 704C1 {ECO:0000313|EMBL:PKU73111.1};	Cytochrome P450 CYP4/CYP19/CYP26 subfamilies	GO:0016021,integral component of membrane; GO:0020037,heme binding; GO:0005506,iron ion binding; GO:0004497,monooxygenase activity; GO:0016705,oxidoreductase activity, acting on paired donors, with incorporation or reduction of molecular oxygen	Cytochrome P450
Cluster-12991.100095	10.27	13.12	8.18	8.68	8.43	4.86	5.43	4.66	3.93	289.13	335.47	230.97	1.75	247.26	143.41	148.26	135.65	111.24	--	false	up	K20495 long-chain fatty acid omega-monooxygenase [EC:1.14.13.205] | (RefSeq) hypothetical protein (A)	cytochrome P450 704C1-like [Phalaenopsis equestris]	RecName: Full=Cytochrome P450 704C1; EC=1.14.-.-; AltName: Full=Cytochrome P450 CYPD;	SubName: Full=Cytochrome P450 704C1 {ECO:0000313|EMBL:PKU73111.1};	Cytochrome P450 CYP4/CYP19/CYP26 subfamilies	GO:0016021,integral component of membrane; GO:0020037,heme binding; GO:0005506,iron ion binding; GO:0004497,monooxygenase activity; GO:0016705,oxidoreductase activity, acting on paired donors, with incorporation or reduction of molecular oxygen	Cytochrome P450
Cluster-12991.100101	20.11	53.96	13.04	11.32	5.11	0.91	30.72	39.92	30.11	554.15	1351.34	360.7	1.75	146.68	26.15	822.04	1138.72	834.32	--	up	false	K11001 phosphatidylinositol N-acetylglucosaminyltransferase subunit Y | (RefSeq) uncharacterized protein LOC110641186 (A)	dual specificity protein phosphatase 1-like isoform X1 [Dendrobium catenatum]	--	SubName: Full=Uncharacterized protein {ECO:0000313|EMBL:KQK11452.1, ECO:0000313|EnsemblPlants:BRADI2G60317.1};	--	GO:0016021,integral component of membrane	Phosphatidylinositol N-acetylglucosaminyltransferase subunit Y
Cluster-12991.100102	30.21	10.93	39.26	1.55	5.22	5.32	34.2	7.64	34.9	930.95	305.56	1212.81	1.75	167.31	171.83	1021.72	243.04	1079.02	up	up	false	K11001 phosphatidylinositol N-acetylglucosaminyltransferase subunit Y | (RefSeq) uncharacterized protein LOC110641186 (A)	dual specificity protein phosphatase 1-like isoform X1 [Dendrobium catenatum]	--	SubName: Full=Uncharacterized protein {ECO:0000313|EMBL:KQK11452.1, ECO:0000313|EnsemblPlants:BRADI2G60317.1};	--	GO:0016021,integral component of membrane	Phosphatidylinositol N-acetylglucosaminyltransferase subunit Y
Cluster-12991.100103	0.24	0.3	0	0	0	0	0.81	0.26	0.77	7.45	8.42	0	1.75	0	0	24.17	8.31	23.69	--	up	false	--	--	--	--	--	--	--
Cluster-12991.100104	14.26	17.65	14.3	3.54	3.79	2.91	16.06	13.02	15.6	395.49	444.82	398.33	1.75	109.68	84.61	432.45	373.68	435.09	up	up	false	K11001 phosphatidylinositol N-acetylglucosaminyltransferase subunit Y | (RefSeq) uncharacterized protein LOC110641186 (A)	dual specificity protein phosphatase 1-like isoform X1 [Dendrobium catenatum]	--	SubName: Full=Uncharacterized protein {ECO:0000313|EMBL:KQK11452.1, ECO:0000313|EnsemblPlants:BRADI2G60317.1};	--	GO:0016021,integral component of membrane	Phosphatidylinositol N-acetylglucosaminyltransferase subunit Y
Cluster-12991.100109	29.22	4.14	30.68	2.95	9.23	13.82	23.5	12.65	26.92	551.85	71.53	585.23	1.75	183.21	273.92	433.35	250.29	515.8	--	up	false	K11001 phosphatidylinositol N-acetylglucosaminyltransferase subunit Y | (RefSeq) uncharacterized protein LOC110641186 (A)	dual specificity protein phosphatase 1-like isoform X2 [Dendrobium catenatum]	--	SubName: Full=Uncharacterized protein {ECO:0000313|EMBL:KQK11452.1, ECO:0000313|EnsemblPlants:BRADI2G60317.1};	--	GO:0016021,integral component of membrane	Phosphatidylinositol N-acetylglucosaminyltransferase subunit Y
Cluster-12991.100113	0.16	0.65	0.29	0	0	0.07	1.19	0.55	1.25	4.67	16.9	8.33	1.75	0	2.19	33.08	16.31	35.9	--	up	false	K22013 magnesium dechelatase [EC:4.99.1.10] | (RefSeq) protein STAY-GREEN 1, chloroplastic (A)	protein STAY-GREEN 1, chloroplastic [Dendrobium catenatum]	RecName: Full=Protein STAY-GREEN, chloroplastic; AltName: Full=Protein STAYGREEN; Flags: Precursor;	SubName: Full=Uncharacterized protein {ECO:0000313|EMBL:PKA66345.1};	--	GO:0031969,chloroplast membrane; GO:0009570,chloroplast stroma	Staygreen protein
Cluster-12991.100114	0.51	0.16	0.36	0	0	0	1.44	0.75	0.87	18.65	5.16	13.05	1.75	0	0	50.91	28.07	31.76	--	up	false	K01213 galacturan 1,4-alpha-galacturonidase [EC:3.2.1.67] | (RefSeq) polygalacturonase At1g48100-like (A)	polygalacturonase At1g48100 [Dendrobium catenatum]	RecName: Full=Polygalacturonase At1g48100; Short=PG; EC=3.2.1.15; AltName: Full=Pectinase At1g48100; Flags: Precursor;	SubName: Full=Polygalacturonase {ECO:0000313|EMBL:PKU75783.1};	--	GO:0005618,cell wall; GO:0005576,extracellular region; GO:0004650,polygalacturonase activity; GO:0005975,carbohydrate metabolic process; GO:0009831,plant-type cell wall modification involved in multidimensional cell growth	Glycosyl hydrolases family 28
Cluster-12991.100121	1.79	0.8	1.02	3.22	2.59	4.12	4.55	1.6	1.02	49.53	20.2	28.23	1.75	74.47	119.4	121.99	45.79	28.35	down	false	false	K01922 phosphopantothenate---cysteine ligase (ATP) [EC:6.3.2.51] | (RefSeq) phosphopantothenate--cysteine ligase 2-like isoform X1 (A)	phosphopantothenate--cysteine ligase 1-like isoform X4 [Dendrobium catenatum]	RecName: Full=Phosphopantothenate--cysteine ligase 2; EC=6.3.2.5; AltName: Full=Phosphopantothenoylcysteine synthetase 2; Short=PPC synthetase 2;	SubName: Full=Phosphopantothenate--cysteine ligase 2 {ECO:0000313|EMBL:PKU70070.1};	Uncharacterized conserved protein with similarity to phosphopantothenoylcysteine synthetase/decarboxylase	GO:0004632,phosphopantothenate--cysteine ligase activity; GO:0015937,coenzyme A biosynthetic process	DNA / pantothenate metabolism flavoprotein
Cluster-12991.100134	0	0.31	0	1.86	1.55	0.48	0.33	0.34	0.36	0	8.95	0	1.75	50.73	15.91	10.2	11.01	11.52	down	down	--	K20642 Rho GTPase-activating protein 22/24/25 | (Kazusa) Lj3g3v2993420.1; - (A)	rho GTPase-activating protein 3-like [Phalaenopsis equestris]	RecName: Full=Rho GTPase-activating protein 3; AltName: Full=Rho-type GTPase-activating protein 3;	SubName: Full=Uncharacterized protein {ECO:0000313|EMBL:PKU72947.1};	GTPase-activator protein	GO:0005886,plasma membrane; GO:0009531,secondary cell wall; GO:0005096,GTPase activator activity; GO:0007275,multicellular organism development; GO:0009664,plant-type cell wall organization; GO:0007165,signal transduction	RhoGAP domain
Cluster-12991.100148	25.97	29.52	24.56	4.2	4.4	4.58	34.21	26.89	35.57	1095.02	1124.5	1034.82	1.75	192.34	202.21	1394.08	1162.65	1497.7	up	up	false	K13415 protein brassinosteroid insensitive 1 [EC:2.7.10.1 2.7.11.1] | (RefSeq) systemin receptor SR160-like (A)	probable inactive receptor kinase At1g48480 [Dendrobium catenatum]	RecName: Full=Probable inactive receptor kinase At1g48480; Flags: Precursor;	SubName: Full=Putative inactive receptor kinase {ECO:0000313|EMBL:PKU77987.1};	--	GO:0016021,integral component of membrane; GO:0005886,plasma membrane; GO:0009506,plasmodesma; GO:0005774,vacuolar membrane; GO:0005524,ATP binding; GO:0004672,protein kinase activity	Protein kinase domain
Cluster-12991.100149	2.42	2.31	2.13	1.22	0.58	0.7	1.91	1.8	2.09	130.98	112.5	115.18	1.75	32.66	39.79	99.92	99.35	112.3	up	up	false	K13989 Derlin-2/3 | (RefSeq) derlin-2.2-like (A)	probable inactive receptor kinase At1g48480 [Dendrobium catenatum]	RecName: Full=Probable inactive receptor kinase At1g48480; Flags: Precursor;	SubName: Full=Putative inactive receptor kinase {ECO:0000313|EMBL:PKU77987.1};	--	GO:0016021,integral component of membrane; GO:0005886,plasma membrane; GO:0009506,plasmodesma; GO:0005774,vacuolar membrane; GO:0005524,ATP binding; GO:0004672,protein kinase activity	Leucine rich repeat
Cluster-12991.100151	2.39	1.5	2.89	7.26	6.35	7.8	1.2	1.04	2.63	79	45.04	95.9	1.75	218.59	270.42	38.64	35.32	87.28	down	down	false	K22133 oxalate---CoA ligase [EC:6.2.1.8] | (RefSeq) oxalate--CoA ligase (A)	oxalate--CoA ligase [Dendrobium catenatum]	RecName: Full=Oxalate--CoA ligase {ECO:0000305}; EC=6.2.1.8 {ECO:0000269|PubMed:22447686}; AltName: Full=4-coumarate--CoA ligase isoform 8; Short=At4CL8; AltName: Full=4-coumarate--CoA ligase-like 10; AltName: Full=Acyl-activating enzyme 3 {ECO:0000303|PubMed:22447686}; AltName: Full=Adenosine monophosphate binding protein 3; Short=AtMPBP3; AltName: Full=Oxalyl-CoA synthetase;	SubName: Full=4-coumarate--CoA ligase-like 10 {ECO:0000313|EMBL:PKU63049.1};	Acyl-CoA synthetase	GO:0048046,apoplast; GO:0009507,chloroplast; GO:0009570,chloroplast stroma; GO:0005737,cytoplasm; GO:0009506,plasmodesma; GO:0005524,ATP binding; GO:0050203,oxalate-CoA ligase activity; GO:0050832,defense response to fungus; GO:0033611,oxalate catabolic process; GO:0010030,positive regulation of seed germination; GO:0046686,response to cadmium ion; GO:0009735,response to cytokinin; GO:0010214,see…	AMP-binding enzyme
Cluster-12991.100155	5.47	1.58	1.75	10.14	7.15	8.12	1.91	2.21	1.08	207.38	54.34	66.45	1.75	281.25	322.65	70.14	86.09	40.87	down	down	false	K22133 oxalate---CoA ligase [EC:6.2.1.8] | (RefSeq) oxalate--CoA ligase (A)	oxalate--CoA ligase [Dendrobium catenatum]	RecName: Full=Oxalate--CoA ligase {ECO:0000305}; EC=6.2.1.8 {ECO:0000269|PubMed:22447686}; AltName: Full=4-coumarate--CoA ligase isoform 8; Short=At4CL8; AltName: Full=4-coumarate--CoA ligase-like 10; AltName: Full=Acyl-activating enzyme 3 {ECO:0000303|PubMed:22447686}; AltName: Full=Adenosine monophosphate binding protein 3; Short=AtMPBP3; AltName: Full=Oxalyl-CoA synthetase;	SubName: Full=4-coumarate--CoA ligase-like 10 {ECO:0000313|EMBL:PKU63049.1};	Acyl-CoA synthetase	GO:0048046,apoplast; GO:0009507,chloroplast; GO:0009570,chloroplast stroma; GO:0005737,cytoplasm; GO:0009506,plasmodesma; GO:0005524,ATP binding; GO:0050203,oxalate-CoA ligase activity; GO:0050832,defense response to fungus; GO:0033611,oxalate catabolic process; GO:0010030,positive regulation of seed germination; GO:0046686,response to cadmium ion; GO:0009735,response to cytokinin; GO:0010214,see…	AMP-binding enzyme
Cluster-12991.100156	13.33	13.71	8.7	10.24	6.4	16.09	3.21	4.4	8.64	480.37	447.18	313.72	1.75	239.45	607.27	112.11	163.06	311.5	--	false	up	K22133 oxalate---CoA ligase [EC:6.2.1.8] | (RefSeq) oxalate--CoA ligase (A)	oxalate--CoA ligase [Dendrobium catenatum]	RecName: Full=Oxalate--CoA ligase {ECO:0000305}; EC=6.2.1.8 {ECO:0000269|PubMed:22447686}; AltName: Full=4-coumarate--CoA ligase isoform 8; Short=At4CL8; AltName: Full=4-coumarate--CoA ligase-like 10; AltName: Full=Acyl-activating enzyme 3 {ECO:0000303|PubMed:22447686}; AltName: Full=Adenosine monophosphate binding protein 3; Short=AtMPBP3; AltName: Full=Oxalyl-CoA synthetase;	SubName: Full=4-coumarate--CoA ligase-like 10 {ECO:0000313|EMBL:PKU63049.1};	Acyl-CoA synthetase	GO:0048046,apoplast; GO:0009507,chloroplast; GO:0009570,chloroplast stroma; GO:0005737,cytoplasm; GO:0009506,plasmodesma; GO:0005524,ATP binding; GO:0050203,oxalate-CoA ligase activity; GO:0050832,defense response to fungus; GO:0033611,oxalate catabolic process; GO:0010030,positive regulation of seed germination; GO:0046686,response to cadmium ion; GO:0009735,response to cytokinin; GO:0010214,see…	AMP-binding enzyme
[truncated: 26,006 more rows]
